# Supplementary material for: Chromatin accessibility landscape and active transcription factors in primary human invasive lobular and ductal breast carcinomas
Source: Breast Cancer Res. 2022 Jul 29;24:54. doi: 10.1186/s13058-022-01550-y (PMC9338552; doi:10.1186/s13058-022-01550-y)
Supplement: Supplementary file 2 — Additional file 2. Supplementary Table 1. Enrichment of TF-binding motifs for the subclusters of DA regions of ILCs & Supplementary Table 2. Enrichment of TF-binding motifs for the subclusters of DA regions of IDCs. [file 13058_2022_1550_MOESM2_ESM.xlsx]

## Sheet: SupplementaryTable1
Supplementary Table 1. Enrichment of TF-binding motifs for the subclusters of DA regions of ILCs
Motif Name	Consensus	P-value	Log P-value	q-value (Benjamini)	# of Target Sequences with Motif (of 4452)	% of Target Sequences with Motif	# of Background Sequences with Motif (of 7778)	% of Background Sequences with Motif
Sox3(HMG)/NPC-Sox3-ChIP-Seq(GSE33059)	CCWTTGTY	1e-193	-445.1	0	1488	0.3342	1201	0.1544
Sox10(HMG)/SciaticNerve-Sox3-ChIP-Seq(GSE35132)	CCWTTGTYYB	1e-188	-434.3	0	1435	0.3223	1147	0.1474
Sox21(HMG)/ESC-SOX21-ChIP-Seq(GSE110505)	BCCWTTGTBYKV	1e-182	-420.5	0	1444	0.3243	1175.6	0.1511
Fos(bZIP)/TSC-Fos-ChIP-Seq(GSE110950)	NDATGASTCAYN	1e-170	-392.3	0	602	0.1352	274.3	0.0353
NF1-halfsite(CTF)/LNCaP-NF1-ChIP-Seq(Unpublished)	YTGCCAAG	1e-167	-386.8	0	1888	0.424	1834.7	0.2358
Sox6(HMG)/Myotubes-Sox6-ChIP-Seq(GSE32627)	CCATTGTTNY	1e-159	-366.6	0	1323	0.2971	1091.9	0.1403
Atf3(bZIP)/GBM-ATF3-ChIP-Seq(GSE33912)	DATGASTCATHN	1e-156	-361.5	0	625	0.1404	315	0.0405
Fra1(bZIP)/BT549-Fra1-ChIP-Seq(GSE46166)	NNATGASTCATH	1e-154	-356.4	0	569	0.1278	267.3	0.0344
BATF(bZIP)/Th17-BATF-ChIP-Seq(GSE39756)	DATGASTCAT	1e-153	-353.4	0	607	0.1363	303.5	0.039
AP-1(bZIP)/ThioMac-PU.1-ChIP-Seq(GSE21512)	VTGACTCATC	1e-149	-343.7	0	651	0.1462	351.7	0.0452
Sox15(HMG)/CPA-Sox15-ChIP-Seq(GSE62909)	RAACAATGGN	1e-148	-341.2	0	1012	0.2273	741.8	0.0953
JunB(bZIP)/DendriticCells-Junb-ChIP-Seq(GSE36099)	RATGASTCAT	1e-141	-325.6	0	538	0.1208	259.2	0.0333
Sox9(HMG)/Limb-SOX9-ChIP-Seq(GSE73225)	AGGVNCCTTTGT	1e-139	-320.5	0	903	0.2028	638.2	0.082
TEAD4(TEA)/Tropoblast-Tead4-ChIP-Seq(GSE37350)	CCWGGAATGY	1e-136	-315.5	0	892	0.2003	631.9	0.0812
Fra2(bZIP)/Striatum-Fra2-ChIP-Seq(GSE43429)	GGATGACTCATC	1e-136	-314.7	0	496	0.1114	229.5	0.0295
TEAD3(TEA)/HepG2-TEAD3-ChIP-Seq(Encode)	TRCATTCCAG	1e-132	-304.5	0	1018	0.2286	792.4	0.1018
TEAD1(TEAD)/HepG2-TEAD1-ChIP-Seq(Encode)	CYRCATTCCA	1e-123	-284.7	0	925	0.2077	705.9	0.0907
Sox2(HMG)/mES-Sox2-ChIP-Seq(GSE11431)	BCCATTGTTC	1e-123	-284.7	0	874	0.1963	645.4	0.083
TEAD(TEA)/Fibroblast-PU.1-ChIP-Seq(Unpublished)	YCWGGAATGY	1e-118	-272.6	0	694	0.1558	456.2	0.0586
Sox17(HMG)/Endoderm-Sox17-ChIP-Seq(GSE61475)	CCATTGTTYB	1e-117	-271	0	750	0.1684	519.8	0.0668
TEAD2(TEA)/Py2T-Tead2-ChIP-Seq(GSE55709)	CCWGGAATGY	1e-116	-267.7	0	603	0.1354	366	0.047
Fosl2(bZIP)/3T3L1-Fosl2-ChIP-Seq(GSE56872)	NATGASTCABNN	1e-113	-261	0	367	0.0824	152.8	0.0196
Jun-AP1(bZIP)/K562-cJun-ChIP-Seq(GSE31477)	GATGASTCATCN	1e-112	-258	0	299	0.0671	102.4	0.0132
Sox4(HMG)/proB-Sox4-ChIP-Seq(GSE50066)	YCTTTGTTCC	1e-110	-253.4	0	830	0.1864	631.1	0.0811
p63(p53)/Keratinocyte-p63-ChIP-Seq(GSE17611)	NNDRCATGYCYNRRCATGYH	1e-106	-244.8	0	529	0.1188	310.9	0.04
RUNX1(Runt)/Jurkat-RUNX1-ChIP-Seq(GSE29180)	AAACCACARM	1e-102	-236.7	0	885	0.1987	720	0.0925
AR-halfsite(NR)/LNCaP-AR-ChIP-Seq(GSE27824)	CCAGGAACAG	1e-89	-206.9	0	2215	0.4974	2722	0.3499
RUNX(Runt)/HPC7-Runx1-ChIP-Seq(GSE22178)	SAAACCACAG	1e-85	-197.4	0	651	0.1462	491.6	0.0632
RUNX-AML(Runt)/CD4+-PolII-ChIP-Seq(Barski_et_al.)	GCTGTGGTTW	1e-82	-189.3	0	619	0.139	465	0.0598
RUNX2(Runt)/PCa-RUNX2-ChIP-Seq(GSE33889)	NWAACCACADNN	1e-77	-177.3	0	671	0.1507	541.6	0.0696
HIC1(Zf)/Treg-ZBTB29-ChIP-Seq(GSE99889)	TGCCAGCB	1e-73	-170.2	0	1595	0.3582	1838.3	0.2363
PR(NR)/T47D-PR-ChIP-Seq(GSE31130)	VAGRACAKNCTGTBC	1e-69	-160.5	0	1253	0.2814	1353.3	0.1739
Smad3(MAD)/NPC-Smad3-ChIP-Seq(GSE36673)	TWGTCTGV	1e-65	-149.9	0	1670	0.375	2009.1	0.2582
p53(p53)/Saos-p53-ChIP-Seq(GSE15780)	RRCATGYCYRGRCATGYYYN	1e-63	-146.8	0	214	0.0481	91.9	0.0118
p53(p53)/Saos-p53-ChIP-Seq	RRCATGYCYRGRCATGYYYN	1e-63	-146.8	0	214	0.0481	91.9	0.0118
Sox7(HMG)/ESC-Sox7-ChIP-Seq(GSE133899)	VVRRAACAATGG	1e-63	-146.1	0	346	0.0777	213.3	0.0274
EHF(ETS)/LoVo-EHF-ChIP-Seq(GSE49402)	AVCAGGAAGT	1e-62	-144.2	0	782	0.1756	734.3	0.0944
ETV1(ETS)/GIST48-ETV1-ChIP-Seq(GSE22441)	AACCGGAAGT	1e-58	-134.2	0	815	0.183	797.7	0.1025
p73(p53)/Trachea-p73-ChIP-Seq(PRJNA310161)	NRRRCAWGTCCDGRCATGYY	1e-56	-130.5	0	152	0.0341	52.3	0.0067
GRE(NR),IR3/RAW264.7-GRE-ChIP-Seq(Unpublished)	VAGRACAKWCTGTYC	1e-56	-130	0	214	0.0481	102	0.0131
ERG(ETS)/VCaP-ERG-ChIP-Seq(GSE14097)	ACAGGAAGTG	1e-54	-124.7	0	983	0.2208	1050.6	0.135
CEBP(bZIP)/ThioMac-CEBPb-ChIP-Seq(GSE21512)	ATTGCGCAAC	1e-49	-114.5	0	465	0.1044	383.6	0.0493
KLF14(Zf)/HEK293-KLF14.GFP-ChIP-Seq(GSE58341)	RGKGGGCGKGGC	1e-49	-114.2	0	780	0.1752	791.6	0.1017
Bach2(bZIP)/OCILy7-Bach2-ChIP-Seq(GSE44420)	TGCTGAGTCA	1e-49	-113.6	0	182	0.0409	84.1	0.0108
NFIL3(bZIP)/HepG2-NFIL3-ChIP-Seq(Encode)	VTTACGTAAYNNNNN	1e-47	-109.2	0	371	0.0833	280.7	0.0361
ELF3(ETS)/PDAC-ELF3-ChIP-Seq(GSE64557)	ANCAGGAAGT	1e-46	-107.9	0	465	0.1044	393.3	0.0505
AP-2gamma(AP2)/MCF7-TFAP2C-ChIP-Seq(GSE21234)	SCCTSAGGSCAW	1e-44	-103.3	0	745	0.1673	767.7	0.0987
ETV4(ETS)/HepG2-ETV4-ChIP-Seq(ENCODE)	ACCGGAAGTG	1e-44	-102.8	0	646	0.1451	634.1	0.0815
Elf4(ETS)/BMDM-Elf4-ChIP-Seq(GSE88699)	ACTTCCKGKT	1e-44	-102.2	0	573	0.1287	539.2	0.0693
GRE(NR),IR3/A549-GR-ChIP-Seq(GSE32465)	NRGVACABNVTGTYCY	1e-43	-99.74	0	160	0.0359	74.8	0.0096
GABPA(ETS)/Jurkat-GABPa-ChIP-Seq(GSE17954)	RACCGGAAGT	1e-43	-99.6	0	518	0.1163	473.6	0.0609
ARE(NR)/LNCAP-AR-ChIP-Seq(GSE27824)	RGRACASNSTGTYCYB	1e-43	-99.55	0	230	0.0517	139.5	0.0179
HLF(bZIP)/HSC-HLF.Flag-ChIP-Seq(GSE69817)	RTTATGYAAB	1e-42	-98.41	0	464	0.1042	407.1	0.0523
Etv2(ETS)/ES-ER71-ChIP-Seq(GSE59402)	NNAYTTCCTGHN	1e-41	-96.03	0	601	0.135	588.4	0.0756
STAT4(Stat)/CD4-Stat4-ChIP-Seq(GSE22104)	NYTTCCWGGAAR	1e-38	-88.95	0	649	0.1457	668.9	0.086
PGR(NR)/EndoStromal-PGR-ChIP-Seq(GSE69539)	AAGAACATWHTGTTC	1e-38	-88.79	0	196	0.044	115.2	0.0148
KLF1(Zf)/HUDEP2-KLF1-CutnRun(GSE136251)	VDGGGYGGGGCY	1e-37	-87.14	0	376	0.0844	317.7	0.0408
NF1(CTF)/LNCAP-NF1-ChIP-Seq(Unpublished)	CYTGGCABNSTGCCAR	1e-37	-86.64	0	462	0.1038	425.1	0.0546
Smad4(MAD)/ESC-SMAD4-ChIP-Seq(GSE29422)	VBSYGTCTGG	1e-36	-85.08	0	883	0.1983	1009.3	0.1297
Fli1(ETS)/CD8-FLI-ChIP-Seq(GSE20898)	NRYTTCCGGH	1e-36	-83.47	0	631	0.1417	656.5	0.0844
ETS1(ETS)/Jurkat-ETS1-ChIP-Seq(GSE17954)	ACAGGAAGTG	1e-36	-83.17	0	585	0.1314	594.8	0.0765
AP-2alpha(AP2)/Hela-AP2alpha-ChIP-Seq(GSE31477)	ATGCCCTGAGGC	1e-35	-82.74	0	568	0.1276	572.7	0.0736
ZNF416(Zf)/HEK293-ZNF416.GFP-ChIP-Seq(GSE58341)	WDNCTGGGCA	1e-35	-82.49	0	912	0.2048	1059.6	0.1362
Bcl6(Zf)/Liver-Bcl6-ChIP-Seq(GSE31578)	NNNCTTTCCAGGAAA	1e-35	-82.09	0	862	0.1936	987.8	0.127
Tlx?(NR)/NPC-H3K4me1-ChIP-Seq(GSE16256)	CTGGCAGSCTGCCA	1e-35	-80.83	0	445	0.0999	414.6	0.0533
Sp5(Zf)/mES-Sp5.Flag-ChIP-Seq(GSE72989)	RGKGGGCGGAGC	1e-34	-79.44	0	425	0.0954	391.8	0.0504
ELF5(ETS)/T47D-ELF5-ChIP-Seq(GSE30407)	ACVAGGAAGT	1e-34	-79.31	0	413	0.0927	376.3	0.0484
Pitx1(Homeobox)/Chicken-Pitx1-ChIP-Seq(GSE38910)	TAATCCCN	1e-33	-78.06	0	1798	0.4038	2464.3	0.3167
Smad2(MAD)/ES-SMAD2-ChIP-Seq(GSE29422)	CTGTCTGG	1e-33	-77.76	0	869	0.1951	1010.7	0.1299
Nkx3.1(Homeobox)/LNCaP-Nkx3.1-ChIP-Seq(GSE28264)	AAGCACTTAA	1e-33	-76.03	0	1089	0.2446	1345.3	0.1729
KLF5(Zf)/LoVo-KLF5-ChIP-Seq(GSE49402)	DGGGYGKGGC	1e-32	-75.6	0	573	0.1287	595.6	0.0766
Stat3+il21(Stat)/CD4-Stat3-ChIP-Seq(GSE19198)	SVYTTCCNGGAARB	1e-32	-75.47	0	536	0.1204	545.4	0.0701
Nanog(Homeobox)/mES-Nanog-ChIP-Seq(GSE11724)	RGCCATTAAC	1e-31	-73.62	0	1887	0.4238	2631.7	0.3383
Tbx5(T-box)/HL1-Tbx5.biotin-ChIP-Seq(GSE21529)	AGGTGTCA	1e-31	-73.08	0	1532	0.344	2052.5	0.2638
Sp2(Zf)/HEK293-Sp2.eGFP-ChIP-Seq(Encode)	YGGCCCCGCCCC	1e-31	-72.12	0	646	0.1451	705.3	0.0907
Egr1(Zf)/K562-Egr1-ChIP-Seq(GSE32465)	TGCGTGGGYG	1e-30	-71.37	0	374	0.084	341.4	0.0439
GRHL2(CP2)/HBE-GRHL2-ChIP-Seq(GSE46194)	AAACYKGTTWDACMRGTTTB	1e-30	-69.71	0	240	0.0539	182.5	0.0235
KLF6(Zf)/PDAC-KLF6-ChIP-Seq(GSE64557)	MKGGGYGTGGCC	1e-30	-69.2	0	454	0.102	449.4	0.0578
CREB5(bZIP)/LNCaP-CREB5.V5-ChIP-Seq(GSE137775)	VVATGACGTCAT	1e-28	-66.67	0	217	0.0487	161	0.0207
Stat3(Stat)/mES-Stat3-ChIP-Seq(GSE11431)	CTTCCGGGAA	1e-28	-65.33	0	390	0.0876	373.8	0.048
Tcfcp2l1(CP2)/mES-Tcfcp2l1-ChIP-Seq(GSE11431)	NRAACCRGTTYRAACCRGYT	1e-27	-64.36	0	131	0.0294	73.6	0.0095
Tgif2(Homeobox)/mES-Tgif2-ChIP-Seq(GSE55404)	TGTCANYT	1e-27	-64.21	0	1547	0.3474	2115	0.2718
Hoxa13(Homeobox)/ChickenMSG-Hoxa13.Flag-ChIP-Seq(GSE86088)	CYHATAAAAN	1e-27	-64.11	0	1040	0.2336	1313.1	0.1688
WT1(Zf)/Kidney-WT1-ChIP-Seq(GSE90016)	MCTCCCMCRCAB	1e-27	-63.63	0	347	0.0779	321.4	0.0413
SPDEF(ETS)/VCaP-SPDEF-ChIP-Seq(SRA014231)	ASWTCCTGBT	1e-27	-63.5	0	560	0.1258	607.6	0.0781
CEBP:AP1(bZIP)/ThioMac-CEBPb-ChIP-Seq(GSE21512)	DRTGTTGCAA	1e-27	-63.45	0	455	0.1022	463.8	0.0596
Bapx1(Homeobox)/VertebralCol-Bapx1-ChIP-Seq(GSE36672)	TTRAGTGSYK	1e-26	-62.16	0	966	0.2169	1207.1	0.1551
Nkx2.1(Homeobox)/LungAC-Nkx2.1-ChIP-Seq(GSE43252)	RSCACTYRAG	1e-26	-61.64	0	1253	0.2814	1655.9	0.2128
Nkx6.1(Homeobox)/Islet-Nkx6.1-ChIP-Seq(GSE40975)	GKTAATGR	1e-26	-61.64	0	1164	0.2614	1515.7	0.1948
Rbpj1(?)/Panc1-Rbpj1-ChIP-Seq(GSE47459)	HTTTCCCASG	1e-26	-60.51	0	841	0.1889	1024.9	0.1317
LHX9(Homeobox)/Hct116-LHX9.V5-ChIP-Seq(GSE116822)	NGCTAATTAG	1e-26	-60.44	0	707	0.1588	826.5	0.1062
Atf7(bZIP)/3T3L1-Atf7-ChIP-Seq(GSE56872)	NGRTGACGTCAY	1e-25	-57.68	0	235	0.0528	193.1	0.0248
ZNF711(Zf)/SHSY5Y-ZNF711-ChIP-Seq(GSE20673)	AGGCCTAG	1e-24	-57.56	0	1061	0.2383	1371.9	0.1763
Lhx2(Homeobox)/HFSC-Lhx2-ChIP-Seq(GSE48068)	TAATTAGN	1e-24	-56.96	0	563	0.1264	629.9	0.081
EWS:FLI1-fusion(ETS)/SK_N_MC-EWS:FLI1-ChIP-Seq(SRA014231)	VACAGGAAAT	1e-24	-56.53	0	344	0.0773	331.7	0.0426
En1(Homeobox)/SUM149-EN1-ChIP-Seq(GSE120957)	NDCTAATTAS	1e-23	-54.39	0	876	0.1967	1099.2	0.1413
Lhx3(Homeobox)/Neuron-Lhx3-ChIP-Seq(GSE31456)	ADBTAATTAR	1e-22	-52.75	0	772	0.1734	948.7	0.1219
Maz(Zf)/HepG2-Maz-ChIP-Seq(GSE31477)	GGGGGGGG	1e-22	-52.44	0	496	0.1114	547.1	0.0703
Nkx2.5(Homeobox)/HL1-Nkx2.5.biotin-ChIP-Seq(GSE21529)	RRSCACTYAA	1e-22	-52.41	0	981	0.2203	1268.1	0.163
c-Jun-CRE(bZIP)/K562-cJun-ChIP-Seq(GSE31477)	ATGACGTCATCY	1e-22	-52.36	0	155	0.0348	109	0.014
ELF1(ETS)/Jurkat-ELF1-ChIP-Seq(SRA014231)	AVCCGGAAGT	1e-22	-50.97	0	258	0.0579	232.3	0.0299
PRDM10(Zf)/HEK293-PRDM10.eGFP-ChIP-Seq(Encode)	TGGTACATTCCA	1e-22	-50.84	0	353	0.0793	355	0.0456
ZFX(Zf)/mES-Zfx-ChIP-Seq(GSE11431)	AGGCCTRG	1e-21	-50.12	0	833	0.1871	1050.5	0.135
Hoxd13(Homeobox)/ChickenMSG-Hoxd13.Flag-ChIP-Seq(GSE86088)	NCYAATAAAA	1e-21	-49.82	0	694	0.1558	842.9	0.1083
Mef2b(MADS)/HEK293-Mef2b.V5-ChIP-Seq(GSE67450)	GCTATTTTTGGM	1e-21	-48.82	0	360	0.0808	369.7	0.0475
SCL(bHLH)/HPC7-Scl-ChIP-Seq(GSE13511)	AVCAGCTG	1e-21	-48.77	0	2210	0.4963	3307.9	0.4252
Znf263(Zf)/K562-Znf263-ChIP-Seq(GSE31477)	CVGTSCTCCC	1e-20	-47.59	0	915	0.2055	1186.4	0.1525
Lhx1(Homeobox)/EmbryoCarcinoma-Lhx1-ChIP-Seq(GSE70957)	NNYTAATTAR	1e-20	-46.22	0	553	0.1242	647.7	0.0832
Rfx6(HTH)/Min6b1-Rfx6.HA-ChIP-Seq(GSE62844)	TGTTKCCTAGCAACM	1e-20	-46.17	0	628	0.141	757.9	0.0974
Egr2(Zf)/Thymocytes-Egr2-ChIP-Seq(GSE34254)	NGCGTGGGCGGR	1e-19	-45.78	0	119	0.0267	78.8	0.0101
KLF3(Zf)/MEF-Klf3-ChIP-Seq(GSE44748)	NRGCCCCRCCCHBNN	1e-19	-45.65	0	174	0.0391	139.9	0.018
STAT1(Stat)/HelaS3-STAT1-ChIP-Seq(GSE12782)	NATTTCCNGGAAAT	1e-19	-45.63	0	219	0.0492	193.3	0.0248
NF1:FOXA1(CTF,Forkhead)/LNCAP-FOXA1-ChIP-Seq(GSE27824)	WNTGTTTRYTTTGGCA	1e-19	-45.49	0	69	0.0155	32	0.0041
NF-E2(bZIP)/K562-NFE2-ChIP-Seq(GSE31477)	GATGACTCAGCA	1e-19	-45.36	0	52	0.0117	18	0.0023
STAT5(Stat)/mCD4+-Stat5-ChIP-Seq(GSE12346)	RTTTCTNAGAAA	1e-19	-45.22	0	248	0.0557	230.5	0.0296
EWS:ERG-fusion(ETS)/CADO_ES1-EWS:ERG-ChIP-Seq(SRA014231)	ATTTCCTGTN	1e-19	-45.17	0	441	0.099	490.6	0.0631
ZEB1(Zf)/PDAC-ZEB1-ChIP-Seq(GSE64557)	VCAGGTRDRY	1e-19	-45.08	0	842	0.1891	1084.9	0.1394
Hoxd12(Homeobox)/ChickenMSG-Hoxd12.Flag-ChIP-Seq(GSE86088)	HDGYAATGAAAN	1e-19	-44.38	0	757	0.17	957.3	0.123
Elk4(ETS)/Hela-Elk4-ChIP-Seq(GSE31477)	NRYTTCCGGY	1e-18	-43.58	0	251	0.0564	238	0.0306
ZNF189(Zf)/HEK293-ZNF189.GFP-ChIP-Seq(GSE58341)	TGGAACAGMA	1e-18	-43.29	0	452	0.1015	511.2	0.0657
DLX2(Homeobox)/BasalGanglia-Dlx2-ChIP-seq(GSE124936)	NNNTAATTAS	1e-18	-42.94	0	713	0.1601	896.5	0.1152
Six2(Homeobox)/NephronProgenitor-Six2-ChIP-Seq(GSE39837)	GWAAYHTGAKMC	1e-18	-42.58	0	393	0.0883	430.2	0.0553
Hoxd11(Homeobox)/ChickenMSG-Hoxd11.Flag-ChIP-Seq(GSE86088)	VGCCATAAAA	1e-18	-41.79	0	1016	0.2282	1370.4	0.1761
Tgif1(Homeobox)/mES-Tgif1-ChIP-Seq(GSE55404)	YTGWCADY	1e-17	-41.34	0	1314	0.2951	1850.2	0.2378
Foxo1(Forkhead)/RAW-Foxo1-ChIP-Seq(Fan_et_al.)	CTGTTTAC	1e-17	-41.16	0	866	0.1945	1138.5	0.1463
Pdx1(Homeobox)/Islet-Pdx1-ChIP-Seq(SRA008281)	YCATYAATCA	1e-17	-41.08	0	380	0.0853	416.3	0.0535
Hoxa9(Homeobox)/ChickenMSG-Hoxa9.Flag-ChIP-Seq(GSE86088)	RGCAATNAAA	1e-17	-41.03	0	1155	0.2594	1596	0.2051
Mef2a(MADS)/HL1-Mef2a.biotin-ChIP-Seq(GSE21529)	CYAAAAATAG	1e-17	-40.93	0	197	0.0442	174.4	0.0224
Atf2(bZIP)/3T3L1-Atf2-ChIP-Seq(GSE56872)	NRRTGACGTCAT	1e-17	-40.71	0	161	0.0362	131.8	0.0169
ZNF341(Zf)/EBV-ZNF341-ChIP-Seq(GSE113194)	GGAACAGCCG	1e-17	-39.96	0	402	0.0903	450.8	0.0579
Olig2(bHLH)/Neuron-Olig2-ChIP-Seq(GSE30882)	RCCATMTGTT	1e-16	-38.2	0	918	0.2062	1233.8	0.1586
Hoxa11(Homeobox)/ChickenMSG-Hoxa11.Flag-ChIP-Seq(GSE86088)	TTTTATGGCM	1e-16	-37.73	0	935	0.21	1262.3	0.1622
p53(p53)/mES-cMyc-ChIP-Seq(GSE11431)	ACATGCCCGGGCAT	1e-16	-37.58	0	43	0.0097	15.2	0.002
Elk1(ETS)/Hela-Elk1-ChIP-Seq(GSE31477)	HACTTCCGGY	1e-15	-36.59	0	261	0.0586	265.7	0.0342
NFAT(RHD)/Jurkat-NFATC1-ChIP-Seq(Jolma_et_al.)	ATTTTCCATT	1e-15	-36.53	0	456	0.1024	538.4	0.0692
Isl1(Homeobox)/Neuron-Isl1-ChIP-Seq(GSE31456)	CTAATKGV	1e-15	-36.19	0	832	0.1868	1108.7	0.1425
Fox:Ebox(Forkhead,bHLH)/Panc1-Foxa2-ChIP-Seq(GSE47459)	NNNVCTGWGYAAACASN	1e-15	-34.84	0	403	0.0905	467.7	0.0601
Rfx5(HTH)/GM12878-Rfx5-ChIP-Seq(GSE31477)	SCCTAGCAACAG	1e-14	-34.45	0	197	0.0442	186.1	0.0239
Klf4(Zf)/mES-Klf4-ChIP-Seq(GSE11431)	GCCACACCCA	1e-14	-34.45	0	152	0.0341	130.3	0.0168
Atf1(bZIP)/K562-ATF1-ChIP-Seq(GSE31477)	GATGACGTCA	1e-14	-34.32	0	304	0.0683	329.8	0.0424
THRb(NR)/Liver-NR1A2-ChIP-Seq(GSE52613)	TRAGGTCA	1e-14	-33.52	0	1724	0.3872	2577	0.3312
Atf4(bZIP)/MEF-Atf4-ChIP-Seq(GSE35681)	MTGATGCAAT	1e-14	-33.36	0	166	0.0373	149.4	0.0192
MafK(bZIP)/C2C12-MafK-ChIP-Seq(GSE36030)	GCTGASTCAGCA	1e-14	-32.94	0	145	0.0326	124.5	0.016
KLF10(Zf)/HEK293-KLF10.GFP-ChIP-Seq(GSE58341)	GGGGGTGTGTCC	1e-14	-32.75	0	246	0.0552	254.6	0.0327
Nkx2.2(Homeobox)/NPC-Nkx2.2-ChIP-Seq(GSE61673)	BTBRAGTGSN	1e-14	-32.44	0	812	0.1823	1095.5	0.1408
MITF(bHLH)/MastCells-MITF-ChIP-Seq(GSE48085)	RTCATGTGAC	1e-13	-31.9	0	397	0.0892	468.7	0.0602
PU.1(ETS)/ThioMac-PU.1-ChIP-Seq(GSE21512)	AGAGGAAGTG	1e-13	-31.88	0	257	0.0577	271.8	0.0349
EBF1(EBF)/Near-E2A-ChIP-Seq(GSE21512)	GTCCCCWGGGGA	1e-13	-31.61	0	594	0.1334	762.5	0.098
HOXB13(Homeobox)/ProstateTumor-HOXB13-ChIP-Seq(GSE56288)	TTTTATKRGG	1e-13	-31.56	0	410	0.0921	488.3	0.0628
Bach1(bZIP)/K562-Bach1-ChIP-Seq(GSE31477)	AWWNTGCTGAGTCAT	1e-13	-31.4	0	43	0.0097	18.8	0.0024
PU.1-IRF(ETS:IRF)/Bcell-PU.1-ChIP-Seq(GSE21512)	MGGAAGTGAAAC	1e-13	-31.26	0	593	0.1332	762.8	0.098
GLIS3(Zf)/Thyroid-Glis3.GFP-ChIP-Seq(GSE103297)	CTCCCTGGGAGGCCN	1e-13	-30.79	0	679	0.1525	896.3	0.1152
LEF1(HMG)/H1-LEF1-ChIP-Seq(GSE64758)	CCTTTGATST	1e-13	-30.57	0	339	0.0761	389.2	0.05
DLX5(Homeobox)/BasalGanglia-Dlx5-ChIP-seq(GSE124936)	SSTAATTA	1e-13	-30.48	0	393	0.0883	467.3	0.0601
CArG(MADS)/PUER-Srf-ChIP-Seq(Sullivan_et_al.)	CCATATATGGNM	1e-13	-30.27	0	198	0.0445	196.1	0.0252
NFkB-p65(RHD)/GM12787-p65-ChIP-Seq(GSE19485)	WGGGGATTTCCC	1e-12	-29.93	0	283	0.0636	312.9	0.0402
NeuroG2(bHLH)/Fibroblast-NeuroG2-ChIP-Seq(GSE75910)	ACCATCTGTT	1e-12	-29.35	0	758	0.1702	1026	0.1319
Six1(Homeobox)/Myoblast-Six1-ChIP-Chip(GSE20150)	GKVTCADRTTWC	1e-12	-29.32	0	103	0.0231	81	0.0104
Hoxa10(Homeobox)/ChickenMSG-Hoxa10.Flag-ChIP-Seq(GSE86088)	GGYAATGAAA	1e-12	-29.18	0	275	0.0618	303.7	0.039
ETS(ETS)/Promoter	AACCGGAAGT	1e-12	-29.15	0	155	0.0348	143.5	0.0184
DLX1(Homeobox)/BasalGanglia-Dlx1-ChIP-seq(GSE124936)	NSNNTAATTA	1e-12	-28.56	0	621	0.1395	817.7	0.1051
Mef2c(MADS)/GM12878-Mef2c-ChIP-Seq(GSE32465)	DCYAAAAATAGM	1e-12	-28.27	0	187	0.042	186.8	0.024
ZNF322(Zf)/HEK293-ZNF322.GFP-ChIP-Seq(GSE58341)	GAGCCTGGTACTGWGCCTGR	1e-12	-27.91	0	178	0.04	175.5	0.0226
ZEB2(Zf)/SNU398-ZEB2-ChIP-Seq(GSE103048)	GNMCAGGTGTGC	1e-11	-27.63	0	461	0.1035	578.4	0.0743
AMYB(HTH)/Testes-AMYB-ChIP-Seq(GSE44588)	TGGCAGTTGG	1e-11	-27.61	0	680	0.1527	913.2	0.1174
Hoxd10(Homeobox)/ChickenMSG-Hoxd10.Flag-ChIP-Seq(GSE86088)	GGCMATGAAA	1e-11	-27.43	0	505	0.1134	645.9	0.083
OCT:OCT-short(POU,Homeobox)/NPC-OCT6-ChIP-Seq(GSE43916)	ATGCATWATGCATRW	1e-11	-26.15	0	268	0.0602	302.6	0.0389
Oct4:Sox17(POU,Homeobox,HMG)/F9-Sox17-ChIP-Seq(GSE44553)	CCATTGTATGCAAAT	1e-11	-25.94	0	84	0.0189	63.2	0.0081
Tbr1(T-box)/Cortex-Tbr1-ChIP-Seq(GSE71384)	AAGGTGTKAA	1e-11	-25.85	0	575	0.1291	759.2	0.0976
Ets1-distal(ETS)/CD4+-PolII-ChIP-Seq(Barski_et_al.)	MACAGGAAGT	1e-11	-25.38	0	185	0.0415	190.9	0.0245
Dlx3(Homeobox)/Kerainocytes-Dlx3-ChIP-Seq(GSE89884)	NDGTAATTAC	1e-11	-25.37	0	325	0.073	386.3	0.0497
Sp1(Zf)/Promoter	GGCCCCGCCCCC	1e-11	-25.36	0	54	0.0121	33	0.0042
EKLF(Zf)/Erythrocyte-Klf1-ChIP-Seq(GSE20478)	NWGGGTGTGGCY	1e-10	-25.09	0	102	0.0229	85.3	0.011
Mef2d(MADS)/Retina-Mef2d-ChIP-Seq(GSE61391)	GCTATTTTTAGC	1e-10	-25.04	0	96	0.0216	78.9	0.0101
Nrf2(bZIP)/Lymphoblast-Nrf2-ChIP-Seq(GSE37589)	HTGCTGAGTCAT	1e-10	-24.59	0	32	0.0072	13.9	0.0018
ZNF415(Zf)/HEK293-ZNF415.GFP-ChIP-Seq(GSE58341)	GRTGMTRGAGCC	1e-10	-24.57	0	244	0.0548	273.3	0.0351
Erra(NR)/HepG2-Erra-ChIP-Seq(GSE31477)	CAAAGGTCAG	1e-10	-24.24	0	951	0.2136	1363.3	0.1752
STAT6(Stat)/Macrophage-Stat6-ChIP-Seq(GSE38377)	TTCCKNAGAA	1e-10	-24.13	0	293	0.0658	345	0.0443
Npas4(bHLH)/Neuron-Npas4-ChIP-Seq(GSE127793)	NHRTCACGACDN	1e-10	-23.9	0	244	0.0548	275.1	0.0354
Prop1(Homeobox)/GHFT1-PROP1.biotin-ChIP-Seq(GSE77302)	NTAATBNAATTA	1e-10	-23.65	0	209	0.0469	227.5	0.0292
Chop(bZIP)/MEF-Chop-ChIP-Seq(GSE35681)	ATTGCATCAT	1e-10	-23.61	0	126	0.0283	117.3	0.0151
BMAL1(bHLH)/Liver-Bmal1-ChIP-Seq(GSE39860)	GNCACGTG	1e-10	-23.44	0	747	0.1678	1041.1	0.1338
Klf9(Zf)/GBM-Klf9-ChIP-Seq(GSE62211)	GCCACRCCCACY	1e-10	-23.27	0	131	0.0294	124.8	0.016
NFkB-p65-Rel(RHD)/ThioMac-LPS-Expression(GSE23622)	GGAAATTCCC	1e-10	-23.18	0	52	0.0117	32.4	0.0042
MafA(bZIP)/Islet-MafA-ChIP-Seq(GSE30298)	TGCTGACTCA	1e-10	-23.16	0	402	0.0903	508	0.0653
Tbx6(T-box)/ESC-Tbx6-ChIP-Seq(GSE93524)	DAGGTGTBAA	1e-10	-23.13	0	474	0.1064	617.4	0.0794
Zfp809(Zf)/ES-Zfp809-ChIP-Seq(GSE70799)	GGGGCTYGKCTGGGA	1e-09	-23.02	0	156	0.035	157.2	0.0202
NFY(CCAAT)/Promoter	RGCCAATSRG	1e-09	-22.72	0	311	0.0698	375.9	0.0483
ZNF467(Zf)/HEK293-ZNF467.GFP-ChIP-Seq(GSE58341)	TGGGGAAGGGCM	1e-09	-22.37	0	363	0.0815	453.4	0.0583
Ptf1a(bHLH)/Panc1-Ptf1a-ChIP-Seq(GSE47459)	ACAGCTGTTN	1e-09	-22.2	0	1283	0.2881	1922.5	0.2471
MYB(HTH)/ERMYB-Myb-ChIPSeq(GSE22095)	GGCVGTTR	1e-09	-22.13	0	744	0.1671	1044	0.1342
TCF4(bHLH)/SHSY5Y-TCF4-ChIP-Seq(GSE96915)	SMCATCTGKH	1e-09	-21.86	0	748	0.168	1052.8	0.1353
E2A(bHLH),near_PU.1/Bcell-PU.1-ChIP-Seq(GSE21512)	NVCACCTGBN	1e-09	-21.36	0	656	0.1473	909.5	0.1169
NPAS2(bHLH)/Liver-NPAS2-ChIP-Seq(GSE39860)	KCCACGTGAC	1e-09	-21.18	0	466	0.1046	614.5	0.079
RFX(HTH)/K562-RFX3-ChIP-Seq(SRA012198)	CGGTTGCCATGGCAAC	1e-09	-21.1	0	51	0.0115	34	0.0044
E2F3(E2F)/MEF-E2F3-ChIP-Seq(GSE71376)	BTKGGCGGGAAA	1e-09	-20.78	0	206	0.0463	231.1	0.0297
FOXK1(Forkhead)/HEK293-FOXK1-ChIP-Seq(GSE51673)	NVWTGTTTAC	1e-08	-20.68	0	371	0.0833	472.9	0.0608
CRX(Homeobox)/Retina-Crx-ChIP-Seq(GSE20012)	GCTAATCC	1e-08	-20.02	0	795	0.1785	1139.2	0.1464
X-box(HTH)/NPC-H3K4me1-ChIP-Seq(GSE16256)	GGTTGCCATGGCAA	1e-08	-19.46	0	71	0.0159	57.1	0.0073
TATA-Box(TBP)/Promoter	CCTTTTAWAGSC	1e-08	-19.34	0	475	0.1067	637.5	0.0819
Tbx20(T-box)/Heart-Tbx20-ChIP-Seq(GSE29636)	GGTGYTGACAGS	1e-08	-19.31	0	113	0.0254	109.5	0.0141
HEB(bHLH)/mES-Heb-ChIP-Seq(GSE53233)	VCAGCTGBNN	1e-08	-19.25	0	963	0.2163	1417.1	0.1821
Foxh1(Forkhead)/hESC-FOXH1-ChIP-Seq(GSE29422)	NNTGTGGATTSS	1e-08	-19.18	0	261	0.0586	315.8	0.0406
Zic(Zf)/Cerebellum-ZIC1.2-ChIP-Seq(GSE60731)	CCTGCTGAGH	1e-08	-19.08	0	396	0.0889	517.6	0.0665
PAX5(Paired,Homeobox)/GM12878-PAX5-ChIP-Seq(GSE32465)	GCAGCCAAGCRTGACH	1e-08	-18.83	0	189	0.0424	213.3	0.0274
NFAT:AP1(RHD,bZIP)/Jurkat-NFATC1-ChIP-Seq(Jolma_et_al.)	SARTGGAAAAWRTGAGTCAB	1e-08	-18.78	0	102	0.0229	96.3	0.0124
Atoh1(bHLH)/Cerebellum-Atoh1-ChIP-Seq(GSE22111)	VNRVCAGCTGGY	1e-08	-18.66	0	582	0.1307	808.6	0.1039
FoxD3(forkhead)/ZebrafishEmbryo-Foxd3.biotin-ChIP-seq(GSE106676)	TGTTTAYTTAGC	1e-08	-18.49	0	304	0.0683	381.9	0.0491
NPAS(bHLH)/Liver-NPAS-ChIP-Seq(GSE39860)	NVCACGTG	1e-08	-18.47	0	640	0.1437	901.5	0.1159
BHLHA15(bHLH)/NIH3T3-BHLHB8.HA-ChIP-Seq(GSE119782)	NAMCAGCTGK	1e-07	-18.24	0	688	0.1545	979.9	0.1259
Rfx2(HTH)/LoVo-RFX2-ChIP-Seq(GSE49402)	GTTGCCATGGCAACM	1e-07	-18.09	0	58	0.013	44.2	0.0057
NFE2L2(bZIP)/HepG2-NFE2L2-ChIP-Seq(Encode)	AWWWTGCTGAGTCAT	1e-07	-18.09	0	33	0.0074	18.4	0.0024
Ascl1(bHLH)/NeuralTubes-Ascl1-ChIP-Seq(GSE55840)	NNVVCAGCTGBN	1e-07	-17.97	0	824	0.185	1200.2	0.1543
Phox2a(Homeobox)/Neuron-Phox2a-ChIP-Seq(GSE31456)	YTAATYNRATTA	1e-07	-17.7	0	121	0.0272	123.2	0.0158
E2F4(E2F)/K562-E2F4-ChIP-Seq(GSE31477)	GGCGGGAAAH	1e-07	-17.14	0	126	0.0283	131	0.0168
Tbet(T-box)/CD8-Tbet-ChIP-Seq(GSE33802)	AGGTGTGAAM	1e-07	-17.05	0	422	0.0948	567	0.0729
ETS:RUNX(ETS,Runt)/Jurkat-RUNX1-ChIP-Seq(GSE17954)	RCAGGATGTGGT	1e-07	-16.98	0	72	0.0162	62.5	0.008
Arnt:Ahr(bHLH)/MCF7-Arnt-ChIP-Seq(Lo_et_al.)	TBGCACGCAA	1e-07	-16.63	0	234	0.0525	285.8	0.0367
Nr5a2(NR)/mES-Nr5a2-ChIP-Seq(GSE19019)	BTCAAGGTCA	1e-07	-16.55	0	244	0.0548	300.5	0.0386
Zac1(Zf)/Neuro2A-Plagl1-ChIP-Seq(GSE75942)	HAWGRGGCCM	1e-07	-16.45	0	1315	0.2953	2024.6	0.2602
E2F6(E2F)/Hela-E2F6-ChIP-Seq(GSE31477)	GGCGGGAARN	1e-06	-16.1	0	178	0.04	207	0.0266
Pit1(Homeobox)/GCrat-Pit1-ChIP-Seq(GSE58009)	ATGMATATDC	1e-06	-15.94	0	333	0.0748	436.6	0.0561
BMYB(HTH)/Hela-BMYB-ChIP-Seq(GSE27030)	NHAACBGYYV	1e-06	-15.45	0	602	0.1352	860.9	0.1106
STAT6(Stat)/CD4-Stat6-ChIP-Seq(GSE22104)	ABTTCYYRRGAA	1e-06	-14.9	0	261	0.0586	332.4	0.0427
Rfx1(HTH)/NPC-H3K4me1-ChIP-Seq(GSE16256)	KGTTGCCATGGCAA	1e-06	-14.79	0	123	0.0276	133.8	0.0172
PSE(SNAPc)/K562-mStart-Seq	WAVTCACCMTAASYDAAAAG	1e-06	-14.74	0	179	0.0402	212.1	0.0273
Twist2(bHLH)/Myoblast-Twist2.Ty1-ChIP-Seq(GSE127998)	MCAGCTGBYH	1e-06	-14.72	0	829	0.1862	1233.7	0.1586
PRDM15(Zf)/ESC-Prdm15-ChIP-Seq(GSE73694)	YCCDNTCCAGGTTTT	1e-06	-14.68	0	459	0.1031	638.9	0.0821
CDX4(Homeobox)/ZebrafishEmbryos-Cdx4.Myc-ChIP-Seq(GSE48254)	NGYCATAAAWCH	1e-06	-14.64	0	300	0.0674	392.7	0.0505
Bcl11a(Zf)/HSPC-BCL11A-ChIP-Seq(GSE104676)	TYTGACCASWRG	1e-06	-14.56	0	352	0.079	472.7	0.0608
EBF2(EBF)/BrownAdipose-EBF2-ChIP-Seq(GSE97114)	NABTCCCWDGGGAVH	1e-06	-14.52	0	438	0.0984	606.7	0.078
Hand2(bHLH)/Mesoderm-Hand2-ChIP-Seq(GSE61475)	TGACANARRCCAGRC	1e-06	-14.46	0	239	0.0537	301.7	0.0388
Tcf7(HMG)/GM12878-TCF7-ChIP-Seq(Encode)	CTTTGATGTGSB	1e-06	-13.9	0	161	0.0362	189.5	0.0244
MyoG(bHLH)/C2C12-MyoG-ChIP-Seq(GSE36024)	AACAGCTG	1e-06	-13.9	0	566	0.1271	813.3	0.1045
ZNF136(Zf)/HEK293-ZNF136.GFP-ChIP-Seq(GSE58341)	YTKGATAHAGTATTCTWGGTNGGCA	1e-06	-13.87	0	37	0.0083	26.4	0.0034
ZNF519(Zf)/HEK293-ZNF519.GFP-ChIP-Seq(GSE58341)	GAGSCCGAGC	1e-06	-13.83	0	87	0.0195	87.7	0.0113
HIF-1b(HLH)/T47D-HIF1b-ChIP-Seq(GSE59937)	RTACGTGC	1e-05	-13.48	0	356	0.0799	484.9	0.0623
HRE(HSF)/Striatum-HSF1-ChIP-Seq(GSE38000)	TTCTAGAABNTTCTA	1e-05	-13.45	0	105	0.0236	112.4	0.0144
bHLHE41(bHLH)/proB-Bhlhe41-ChIP-Seq(GSE93764)	KCACGTGMCN	1e-05	-13.44	0	370	0.0831	506.5	0.0651
MafB(bZIP)/BMM-Mafb-ChIP-Seq(GSE75722)	WNTGCTGASTCAGCANWTTY	1e-05	-13.02	0	185	0.0415	227.3	0.0292
ZNF143|STAF(Zf)/CUTLL-ZNF143-ChIP-Seq(GSE29600)	ATTTCCCAGVAKSCY	1e-05	-12.98	0	165	0.0371	198.4	0.0255
CRE(bZIP)/Promoter	CSGTGACGTCAC	1e-05	-12.47	0	74	0.0166	73.1	0.0094
Eomes(T-box)/H9-Eomes-ChIP-Seq(GSE26097)	ATTAACACCT	1e-05	-12.39	0	823	0.1848	1243.5	0.1598
PBX2(Homeobox)/K562-PBX2-ChIP-Seq(Encode)	RTGATTKATRGN	1e-05	-12.3	0	261	0.0586	344.3	0.0443
ZBTB12(Zf)/HEK293-ZBTB12.GFP-ChIP-Seq(GSE58341)	NGNTCTAGAACCNGV	1e-05	-11.94	0	141	0.0317	167.9	0.0216
HIF-1a(bHLH)/MCF7-HIF1a-ChIP-Seq(GSE28352)	TACGTGCV	1e-05	-11.88	0	88	0.0198	93.4	0.012
Tcf12(bHLH)/GM12878-Tcf12-ChIP-Seq(GSE32465)	VCAGCTGYTG	1e-05	-11.75	0	519	0.1166	753.5	0.0968
Zic2(Zf)/ESC-Zic2-ChIP-Seq(SRP197560)	CHCAGCRGGRGG	1e-05	-11.54	0	229	0.0514	299.5	0.0385
Hoxc9(Homeobox)/Ainv15-Hoxc9-ChIP-Seq(GSE21812)	GGCCATAAATCA	0.0001	-11.44	0	176	0.0395	220.8	0.0284
Ap4(bHLH)/AML-Tfap4-ChIP-Seq(GSE45738)	NAHCAGCTGD	0.0001	-11.42	0	636	0.1428	946	0.1216
Unknown(Homeobox)/Limb-p300-ChIP-Seq	SSCMATWAAA	0.0001	-11.26	0	253	0.0568	337.6	0.0434
SCRT1(Zf)/HEK293-SCRT1.eGFP-ChIP-Seq(Encode)	GCAACAGGTG	0.0001	-11.15	0	137	0.0308	164.8	0.0212
Gfi1b(Zf)/HPC7-Gfi1b-ChIP-Seq(GSE22178)	MAATCACTGC	0.0001	-11.12	0	274	0.0615	370.1	0.0476
IRF4(IRF)/GM12878-IRF4-ChIP-Seq(GSE32465)	ACTGAAACCA	0.0001	-10.94	0	188	0.0422	240.2	0.0309
E2A(bHLH)/proBcell-E2A-ChIP-Seq(GSE21978)	DNRCAGCTGY	0.0001	-10.93	0	739	0.166	1118.6	0.1438
GSC(Homeobox)/FrogEmbryos-GSC-ChIP-Seq(DRA000576)	RGGATTAR	0.0001	-10.92	0	333	0.0748	463.2	0.0595
Nr5a2(NR)/Pancreas-LRH1-ChIP-Seq(GSE34295)	BTCAAGGTCA	0.0001	-10.84	0	302	0.0678	415	0.0533
Duxbl(Homeobox)/NIH3T3-Duxbl.HA-ChIP-Seq(GSE119782)	TAAYCYAATCAA	0.0001	-10.82	0	15	0.0034	7.8	0.001
IRF3(IRF)/BMDM-Irf3-ChIP-Seq(GSE67343)	AGTTTCAKTTTC	0.0001	-10.6	0	119	0.0267	140.9	0.0181
SpiB(ETS)/OCILY3-SPIB-ChIP-Seq(GSE56857)	AAAGRGGAAGTG	0.0001	-10.56	0	102	0.0229	116.2	0.0149
RARa(NR)/K562-RARa-ChIP-Seq(Encode)	TTGAMCTTTG	0.0001	-10.45	0	1081	0.2428	1692.8	0.2176
E2F1(E2F)/Hela-E2F1-ChIP-Seq(GSE22478)	CWGGCGGGAA	0.0001	-10.34	0.0001	62	0.0139	62.8	0.0081
DMRT6(DM)/Testis-DMRT6-ChIP-Seq(GSE60440)	YDGHTACAWTGTADC	0.0001	-10.32	0.0001	71	0.0159	74.2	0.0095
Unknown-ESC-element(?)/mES-Nanog-ChIP-Seq(GSE11724)	CACAGCAGGGGG	0.0001	-10.26	0.0001	310	0.0696	431.5	0.0555
Tbx21(T-box)/GM12878-TBX21-ChIP-Seq(Encode)	AGGTGTGAAA	0.0001	-10.21	0.0001	382	0.0858	545.2	0.0701
bZIP:IRF(bZIP,IRF)/Th17-BatF-ChIP-Seq(GSE39756)	NAGTTTCABTHTGACTNW	0.0001	-10.05	0.0001	162	0.0364	205.4	0.0264
Pit1+1bp(Homeobox)/GCrat-Pit1-ChIP-Seq(GSE58009)	ATGCATAATTCA	0.0001	-10.05	0.0001	110	0.0247	129.3	0.0166
Max(bHLH)/K562-Max-ChIP-Seq(GSE31477)	RCCACGTGGYYN	0.0001	-10.03	0.0001	263	0.0591	360	0.0463
NeuroD1(bHLH)/Islet-NeuroD1-ChIP-Seq(GSE30298)	GCCATCTGTT	0.0001	-9.995	0.0001	393	0.0883	564.1	0.0725
IRF2(IRF)/Erythroblas-IRF2-ChIP-Seq(GSE36985)	GAAASYGAAASY	0.0001	-9.676	0.0001	43	0.0097	39.2	0.005
Usf2(bHLH)/C2C12-Usf2-ChIP-Seq(GSE36030)	GTCACGTGGT	0.0001	-9.554	0.0001	113	0.0254	135	0.0174
Cdx2(Homeobox)/mES-Cdx2-ChIP-Seq(GSE14586)	GYMATAAAAH	0.0001	-9.523	0.0001	223	0.0501	300.7	0.0386
IRF:BATF(IRF:bZIP)/pDC-Irf8-ChIP-Seq(GSE66899)	CTTTCANTATGACTV	0.0001	-9.457	0.0001	49	0.011	47.2	0.0061
SF1(NR)/H295R-Nr5a1-ChIP-Seq(GSE44220)	CAAGGHCANV	0.0001	-9.447	0.0001	194	0.0436	256.3	0.0329
Zic3(Zf)/mES-Zic3-ChIP-Seq(GSE37889)	GGCCYCCTGCTGDGH	0.0001	-9.363	0.0001	288	0.0647	402.9	0.0518
CLOCK(bHLH)/Liver-Clock-ChIP-Seq(GSE39860)	GHCACGTG	0.0001	-9.323	0.0001	189	0.0424	250	0.0321
Six4(Homeobox)/MCF7-SIX4-ChIP-Seq(Encode)	TGWAAYCTGABACCB	0.0001	-9.321	0.0001	22	0.0049	15.1	0.0019
FOXK2(Forkhead)/U2OS-FOXK2-ChIP-Seq(E-MTAB-2204)	SCHTGTTTACAT	0.0001	-9.307	0.0001	219	0.0492	295.7	0.038
IRF1(IRF)/PBMC-IRF1-ChIP-Seq(GSE43036)	GAAAGTGAAAGT	0.001	-9.198	0.0002	63	0.0141	66.9	0.0086
Tcf21(bHLH)/ArterySmoothMuscle-Tcf21-ChIP-Seq(GSE61369)	NAACAGCTGG	0.001	-9.091	0.0002	501	0.1125	745.6	0.0958
ZNF264(Zf)/HEK293-ZNF264.GFP-ChIP-Seq(GSE58341)	RGGGCACTAACY	0.001	-8.754	0.0002	262	0.0588	365.1	0.0469
RBPJ:Ebox(?,bHLH)/Panc1-Rbpj1-ChIP-Seq(GSE47459)	GGGRAARRGRMCAGMTG	0.001	-8.715	0.0003	164	0.0368	214.2	0.0275
Zfp281(Zf)/ES-Zfp281-ChIP-Seq(GSE81042)	CCCCTCCCCCAC	0.001	-8.69	0.0003	47	0.0106	46.4	0.006
JunD(bZIP)/K562-JunD-ChIP-Seq	ATGACGTCATCN	0.001	-8.596	0.0003	35	0.0079	31.2	0.004
ZBTB33(Zf)/GM12878-ZBTB33-ChIP-Seq(GSE32465)	GGVTCTCGCGAGAAC	0.001	-8.575	0.0003	7	0.0016	2.5	0.0003
Hoxb4(Homeobox)/ES-Hoxb4-ChIP-Seq(GSE34014)	TGATTRATGGCY	0.001	-8.562	0.0003	72	0.0162	80.9	0.0104
FOXM1(Forkhead)/MCF7-FOXM1-ChIP-Seq(GSE72977)	TRTTTACTTW	0.001	-8.535	0.0003	284	0.0638	401.4	0.0516
Foxf1(Forkhead)/Lung-Foxf1-ChIP-Seq(GSE77951)	WWATRTAAACAN	0.001	-8.48	0.0003	259	0.0582	362.8	0.0466
HRE(HSF)/HepG2-HSF1-ChIP-Seq(GSE31477)	BSTTCTRGAABVTTCYAGAA	0.001	-8.419	0.0003	76	0.0171	86	0.0111
DMRT1(DM)/Testis-DMRT1-ChIP-Seq(GSE64892)	TWGHWACAWTGTWDC	0.001	-8.377	0.0003	83	0.0186	96	0.0123
Ascl2(bHLH)/ESC-Ascl2-ChIP-Seq(GSE97712)	SSRGCAGCTGCH	0.001	-8.298	0.0004	542	0.1217	819.6	0.1053
E2F(E2F)/Hela-CellCycle-Expression	TTSGCGCGAAAA	0.001	-8.095	0.0005	16	0.0036	10.3	0.0013
Tbox:Smad(T-box,MAD)/ESCd5-Smad2_3-ChIP-Seq(GSE29422)	AGGTGHCAGACA	0.001	-8.068	0.0005	83	0.0186	97.7	0.0126
Meis1(Homeobox)/MastCells-Meis1-ChIP-Seq(GSE48085)	VGCTGWCAVB	0.001	-8.066	0.0005	662	0.1487	1019.1	0.131
TFE3(bHLH)/MEF-TFE3-ChIP-Seq(GSE75757)	GTCACGTGACYV	0.001	-7.967	0.0005	25	0.0056	20.7	0.0027
FOXP1(Forkhead)/H9-FOXP1-ChIP-Seq(GSE31006)	NYYTGTTTACHN	0.001	-7.796	0.0006	128	0.0287	165	0.0212
IRF8(IRF)/BMDM-IRF8-ChIP-Seq(GSE77884)	GRAASTGAAAST	0.001	-7.684	0.0007	125	0.0281	160.5	0.0206
HIF2a(bHLH)/785_O-HIF2a-ChIP-Seq(GSE34871)	GCACGTACCC	0.001	-7.379	0.0009	106	0.0238	133.9	0.0172
RORgt(NR)/EL4-RORgt.Flag-ChIP-Seq(GSE56019)	AAYTAGGTCA	0.001	-7.373	0.0009	50	0.0112	53.7	0.0069
RORgt(NR)/EL4-RORgt.Flag-ChIP-Seq(GSE56019)	AAYTAGGTCA	0.001	-7.373	0.0009	50	0.0112	53.7	0.0069
GFY(?)/Promoter	ACTACAATTCCC	0.001	-7.281	0.001	25	0.0056	21.7	0.0028
RAR:RXR(NR),DR5/ES-RAR-ChIP-Seq(GSE56893)	RGGTCADNNAGAGGTCAV	0.001	-7.244	0.001	18	0.004	13.8	0.0018
Foxo3(Forkhead)/U2OS-Foxo3-ChIP-Seq(E-MTAB-2701)	DGTAAACA	0.001	-7.206	0.0011	236	0.053	334.2	0.043
Barx1(Homeobox)/Stomach-Barx1.3xFlag-ChIP-Seq(GSE69483)	AAACMATTAN	0.001	-7.089	0.0012	180	0.0404	247.3	0.0318
ZNF7(Zf)/HepG2-ZNF7.Flag-ChIP-Seq(Encode)	CTGCCWVCTTTTRTA	0.01	-6.815	0.0016	202	0.0454	283.6	0.0364
DUX4(Homeobox)/Myoblasts-DUX4.V5-ChIP-Seq(GSE75791)	NWTAAYCYAATCAWN	0.01	-6.741	0.0017	6	0.0013	3	0.0004
USF1(bHLH)/GM12878-Usf1-ChIP-Seq(GSE32465)	SGTCACGTGR	0.01	-6.559	0.002	160	0.0359	219.5	0.0282
OCT4-SOX2-TCF-NANOG(POU,Homeobox,HMG)/mES-Oct4-ChIP-Seq(GSE11431)	ATTTGCATAACAATG	0.01	-6.529	0.0021	52	0.0117	58.1	0.0075
Pbx3(Homeobox)/GM12878-PBX3-ChIP-Seq(GSE32465)	SCTGTCAMTCAN	0.01	-6.388	0.0024	83	0.0186	103.2	0.0133
PAX3:FKHR-fusion(Paired,Homeobox)/Rh4-PAX3:FKHR-ChIP-Seq(GSE19063)	ACCRTGACTAATTNN	0.01	-6.34	0.0025	74	0.0166	90.9	0.0117
PRDM1(Zf)/Hela-PRDM1-ChIP-Seq(GSE31477)	ACTTTCACTTTC	0.01	-6.176	0.0029	200	0.0449	284.8	0.0366
RXR(NR),DR1/3T3L1-RXR-ChIP-Seq(GSE13511)	TAGGGCAAAGGTCA	0.01	-5.997	0.0035	446	0.1002	684.8	0.088
Reverb(NR),DR2/RAW-Reverba.biotin-ChIP-Seq(GSE45914)	GTRGGTCASTGGGTCA	0.01	-5.937	0.0037	55	0.0124	64.6	0.0083
GFX(?)/Promoter	ATTCTCGCGAGA	0.01	-5.864	0.004	4	0.0009	0	0
Phox2b(Homeobox)/CLBGA-PHOX2B-ChIP-Seq(GSE90683)	TTAATTNAATTA	0.01	-5.585	0.0052	50	0.0112	58.6	0.0075
Brachyury(T-box)/Mesoendoderm-Brachyury-ChIP-exo(GSE54963)	ANTTMRCASBNNNGTGYKAAN	0.01	-5.579	0.0053	102	0.0229	135.4	0.0174
Tcf3(HMG)/mES-Tcf3-ChIP-Seq(GSE11724)	ASWTCAAAGG	0.01	-5.463	0.0059	99	0.0222	132	0.017
Pax8(Paired,Homeobox)/Thyroid-Pax8-ChIP-Seq(GSE26938)	GTCATGCHTGRCTGS	0.01	-5.453	0.0059	183	0.0411	262.2	0.0337
Mouse_Recombination_Hotspot(Zf)/Testis-DMC1-ChIP-Seq(GSE24438)	ACTYKNATTCGTGNTACTTC	0.01	-5.36	0.0065	20	0.0045	18.6	0.0024
n-Myc(bHLH)/mES-nMyc-ChIP-Seq(GSE11431)	VRCCACGTGG	0.01	-5.35	0.0065	258	0.0579	383.7	0.0493
Snail1(Zf)/LS174T-SNAIL1.HA-ChIP-Seq(GSE127183)	TRCACCTGCY	0.01	-5.332	0.0066	339	0.0761	515.5	0.0663
ZBTB18(Zf)/HEK293-ZBTB18.GFP-ChIP-Seq(GSE58341)	AACATCTGGA	0.01	-5.169	0.0078	218	0.049	320.3	0.0412
MNT(bHLH)/HepG2-MNT-ChIP-Seq(Encode)	DGCACACGTG	0.01	-5.101	0.0083	382	0.0858	588.7	0.0757
CEBP:CEBP(bZIP)/MEF-Chop-ChIP-Seq(GSE35681)	NTNATGCAAYMNNHTGMAAY	0.01	-4.873	0.0104	60	0.0135	75.1	0.0097
ZNF768(Zf)/Rajj-ZNF768-ChIP-Seq(GSE111879)	RHHCAGAGAGGB	0.01	-4.792	0.0112	16	0.0036	14.5	0.0019
MyoD(bHLH)/Myotube-MyoD-ChIP-Seq(GSE21614)	RRCAGCTGYTSY	0.01	-4.77	0.0114	378	0.0849	585	0.0752
Foxa3(Forkhead)/Liver-Foxa3-ChIP-Seq(GSE77670)	BSNTGTTTACWYWGN	0.01	-4.76	0.0115	81	0.0182	107.6	0.0138
EBNA1(EBV-virus)/Raji-EBNA1-ChIP-Seq(GSE30709)	GGYAGCAYDTGCTDCCCNNN	0.01	-4.696	0.0122	7	0.0016	4.7	0.0006
ISRE(IRF)/ThioMac-LPS-Expression(GSE23622)	AGTTTCASTTTC	0.1	-4.595	0.0135	25	0.0056	26.6	0.0034
Pknox1(Homeobox)/ES-Prep1-ChIP-Seq(GSE63282)	SCTGTCAVTCAV	0.1	-4.398	0.0164	87	0.0195	118.4	0.0152
HINFP(Zf)/K562-HINFP.eGFP-ChIP-Seq(Encode)	TWVGGTCCGC	0.1	-4.35	0.0172	43	0.0097	52.8	0.0068
ZNF165(Zf)/WHIM12-ZNF165-ChIP-Seq(GSE65937)	AAGGKGRCGCAGGCA	0.1	-4.271	0.0185	53	0.0119	67.3	0.0087
Twist(bHLH)/HMLE-TWIST1-ChIP-Seq(Chang_et_al)	VCAKCTGGNNNCCAGMTGBN	0.1	-4.159	0.0206	64	0.0144	84.3	0.0108
NFkB-p50,p52(RHD)/Monocyte-p50-ChIP-Chip(Schreiber_et_al.)	GGGGGAATCCCC	0.1	-4.089	0.0221	41	0.0092	50.4	0.0065
ZNF317(Zf)/HEK293-ZNF317.GFP-ChIP-Seq(GSE58341)	GTCWGCTGTYYCTCT	0.1	-3.941	0.0255	26	0.0058	29.8	0.0038
THRa(NR)/C17.2-THRa-ChIP-Seq(GSE38347)	GGTCANYTGAGGWCA	0.1	-3.938	0.0255	169	0.038	251.4	0.0323
EBF(EBF)/proBcell-EBF-ChIP-Seq(GSE21978)	DGTCCCYRGGGA	0.1	-3.896	0.0265	105	0.0236	149.4	0.0192
ZNF16(Zf)/HEK293-ZNF16.GFP-ChIP-Seq(GSE58341)	MACCTTCYATGGCTCCCTAKTGCCY	0.1	-3.889	0.0266	3	0.0007	0.6	0.0001
GATA(Zf),IR3/iTreg-Gata3-ChIP-Seq(GSE20898)	NNNNNBAGATAWYATCTVHN	0.1	-3.828	0.0282	39	0.0088	48.2	0.0062
FoxL2(Forkhead)/Ovary-FoxL2-ChIP-Seq(GSE60858)	WWTRTAAACAVG	0.1	-3.738	0.0308	225	0.0505	344.4	0.0443
FOXA1(Forkhead)/MCF7-FOXA1-ChIP-Seq(GSE26831)	WAAGTAAACA	0.1	-3.674	0.0328	238	0.0534	366.1	0.0471
NRF(NRF)/Promoter	STGCGCATGCGC	0.1	-3.648	0.0335	24	0.0054	27.1	0.0035
c-Myc(bHLH)/LNCAP-cMyc-ChIP-Seq(Unpublished)	VCCACGTG	0.1	-3.639	0.0337	134	0.0301	197.2	0.0253
ZNF675(Zf)/HEK293-ZNF675.GFP-ChIP-Seq(GSE58341)	ARGAGGMCAAAATGW	0.1	-3.631	0.0339	63	0.0141	85.2	0.011
ERRg(NR)/Kidney-ESRRG-ChIP-Seq(GSE104905)	GTGACCTTGRVN	0.1	-3.593	0.0351	301	0.0676	471.6	0.0606
Myf5(bHLH)/GM-Myf5-ChIP-Seq(GSE24852)	BAACAGCTGT	0.1	-3.476	0.0393	335	0.0752	529.8	0.0681
NRF1(NRF)/MCF7-NRF1-ChIP-Seq(Unpublished)	CTGCGCATGCGC	0.1	-3.438	0.0408	11	0.0025	10	0.0013
CHR(?)/Hela-CellCycle-Expression	SRGTTTCAAA	0.1	-3.06	0.0593	214	0.0481	333.2	0.0428
bHLHE40(bHLH)/HepG2-BHLHE40-ChIP-Seq(GSE31477)	KCACGTGMCN	0.1	-3.002	0.0626	83	0.0186	120.8	0.0155
FOXA1(Forkhead)/LNCAP-FOXA1-ChIP-Seq(GSE27824)	WAAGTAAACA	0.1	-2.966	0.0648	313	0.0703	499.1	0.0642
PAX6(Paired,Homeobox)/Forebrain-Pax6-ChIP-Seq(GSE66961)	NGTGTTCAVTSAAGCGKAAA	0.1	-2.93	0.0669	34	0.0076	44.3	0.0057
ZSCAN22(Zf)/HEK293-ZSCAN22.GFP-ChIP-Seq(GSE58341)	SMCAGTCWGAKGGAGGAGGC	0.1	-2.817	0.0748	25	0.0056	31.5	0.0041
ERE(NR),IR3/MCF7-ERa-ChIP-Seq(Unpublished)	VAGGTCACNSTGACC	0.1	-2.774	0.0778	87	0.0195	128.4	0.0165
PRDM14(Zf)/H1-PRDM14-ChIP-Seq(GSE22767)	RGGTCTCTAACY	0.1	-2.768	0.078	100	0.0225	149.6	0.0192
LXRE(NR),DR4/RAW-LXRb.biotin-ChIP-Seq(GSE21512)	RGGTTACTANAGGTCA	0.1	-2.757	0.0787	18	0.004	21.4	0.0028
Foxa2(Forkhead)/Liver-Foxa2-ChIP-Seq(GSE25694)	CYTGTTTACWYW	0.1	-2.738	0.0799	225	0.0505	355.9	0.0457
Otx2(Homeobox)/EpiLC-Otx2-ChIP-Seq(GSE56098)	NYTAATCCYB	0.1	-2.688	0.0838	206	0.0463	324.9	0.0418
MafF(bZIP)/HepG2-MafF-ChIP-Seq(GSE31477)	HWWGTCAGCAWWTTT	0.1	-2.649	0.0869	92	0.0207	137.6	0.0177
THRb(NR)/HepG2-THRb.Flag-ChIP-Seq(Encode)	GGTCACCTGAGGTCA	0.1	-2.578	0.0931	222	0.0499	352	0.0452
Zfp57(Zf)/H1-ZFP57.HA-ChIP-Seq(GSE115387)	NANTGCSGCA	0.1	-2.559	0.0946	110	0.0247	167.1	0.0215
Hnf6b(Homeobox)/LNCaP-Hnf6b-ChIP-Seq(GSE106305)	TATTGAYY	0.1	-2.525	0.0976	221	0.0496	351.7	0.0452
Oct11(POU,Homeobox)/NCIH1048-POU2F3-ChIP-seq(GSE115123)	GATTTGCATA	0.1	-2.52	0.0978	79	0.0177	117.9	0.0152
GLI3(Zf)/Limb-GLI3-ChIP-Chip(GSE11077)	CGTGGGTGGTCC	0.1	-2.469	0.1026	43	0.0097	60.8	0.0078
Hnf1(Homeobox)/Liver-Foxa2-Chip-Seq(GSE25694)	GGTTAAWCATTAA	0.1	-2.426	0.1068	28	0.0063	37.2	0.0048
GFY-Staf(?,Zf)/Promoter	RACTACAATTCCCAGAAKGC	0.1	-2.416	0.1076	11	0.0025	12.8	0.0016
GATA:SCL(Zf,bHLH)/Ter119-SCL-ChIP-Seq(GSE18720)	CRGCTGBNGNSNNSAGATAA	0.1	-2.399	0.1092	37	0.0083	51.7	0.0066
ZKSCAN1(Zf)/HepG2-ZKSCAN1-ChIP-Seq(Encode)	GCACAYAGTAGGKCY	0.1	-2.374	0.1116	8	0.0018	8.5	0.0011
FOXA1:AR(Forkhead,NR)/LNCAP-AR-ChIP-Seq(GSE27824)	AGTAAACAAAAAAGAACAND	0.1	-2.344	0.1147	13	0.0029	15.7	0.002
HOXA1(Homeobox)/mES-Hoxa1-ChIP-Seq(SRP084292)	TGATKGATGR	0.1	-2.315	0.1178	70	0.0157	104.3	0.0134
c-Myc(bHLH)/mES-cMyc-ChIP-Seq(GSE11431)	VVCCACGTGG	1	-2.278	0.1219	182	0.0409	289.4	0.0372
T1ISRE(IRF)/ThioMac-Ifnb-Expression	ACTTTCGTTTCT	1	-2.219	0.129	3	0.0007	2.1	0.0003
ETS:E-box(ETS,bHLH)/HPC7-Scl-ChIP-Seq(GSE22178)	AGGAARCAGCTG	1	-2.158	0.1367	40	0.009	57.1	0.0073
Oct6(POU,Homeobox)/NPC-Pou3f1-ChIP-Seq(GSE35496)	WATGCAAATGAG	1	-2.155	0.1368	118	0.0265	184.3	0.0237
E2F7(E2F)/Hela-E2F7-ChIP-Seq(GSE32673)	VDTTTCCCGCCA	1	-2.057	0.1504	25	0.0056	34.9	0.0045
RORg(NR)/Liver-Rorc-ChIP-Seq(GSE101115)	WAABTAGGTCAV	1	-2.043	0.1517	32	0.0072	45.1	0.0058
TCFL2(HMG)/K562-TCF7L2-ChIP-Seq(GSE29196)	ACWTCAAAGG	1	-2.043	0.1517	32	0.0072	46	0.0059
Gli2(Zf)/GM2-Gli2-ChIP-Chip(GSE112702)	YSTGGGTGGTCT	1	-1.977	0.1617	103	0.0231	161.6	0.0208
RARg(NR)/ES-RARg-ChIP-Seq(GSE30538)	AGGTCAAGGTCA	1	-1.9	0.1741	8	0.0018	9	0.0012
ZNF382(Zf)/HEK293-ZNF382.GFP-ChIP-Seq(GSE58341)	GNCTGTASTRNTGBCTCHTT	1	-1.842	0.184	12	0.0027	15.5	0.002
PAX5(Paired,Homeobox),condensed/GM12878-PAX5-ChIP-Seq(GSE32465)	GTCACGCTCSCTGM	1	-1.826	0.1864	30	0.0067	43.8	0.0056
ZNF669(Zf)/HEK293-ZNF669.GFP-ChIP-Seq(GSE58341)	GARTGGTCATCGCCC	1	-1.788	0.1933	21	0.0047	29.5	0.0038
Nur77(NR)/K562-NR4A1-ChIP-Seq(GSE31363)	TGACCTTTNCNT	1	-1.785	0.1933	46	0.0103	69.6	0.009
RORa(NR)/Liver-Rora-ChIP-Seq(GSE101115)	AAWCTAGGTCARDNN	1	-1.785	0.1933	46	0.0103	69.7	0.009
Pitx1:Ebox(Homeobox,bHLH)/Hindlimb-Pitx1-ChIP-Seq(GSE41591)	YTAATTRAWWCCAGATGT	1	-1.746	0.1998	69	0.0155	107.8	0.0139
OCT:OCT(POU,Homeobox,IR1)/NPC-Brn2-ChIP-Seq(GSE35496)	ATGAATWATTCATGA	1	-1.72	0.2047	7	0.0016	8.7	0.0011
Esrrb(NR)/mES-Esrrb-ChIP-Seq(GSE11431)	KTGACCTTGA	1	-1.638	0.2215	208	0.0467	342.4	0.044
MYNN(Zf)/HEK293-MYNN.eGFP-ChIP-Seq(Encode)	TTCAAAWTAAAAGTC	1	-1.535	0.245	69	0.0155	109.7	0.0141
PPARE(NR),DR1/3T3L1-Pparg-ChIP-Seq(GSE13511)	TGACCTTTGCCCCA	1	-1.494	0.2545	362	0.0813	608.5	0.0782
E-box(bHLH)/Promoter	SSGGTCACGTGA	1	-1.423	0.2725	18	0.004	27	0.0035
CUX1(Homeobox)/K562-CUX1-ChIP-Seq(GSE92882)	TATCGATNAN	1	-1.389	0.2813	145	0.0326	239	0.0307
GATA3(Zf),DR8/iTreg-Gata3-ChIP-Seq(GSE20898)	AGATSTNDNNDSAGATAASN	1	-1.305	0.3051	17	0.0038	25.1	0.0032
ZNF652/HepG2-ZNF652.Flag-ChIP-Seq(Encode)	TTAACCCTTTVNKKN	1	-1.277	0.3132	65	0.0146	105.5	0.0136
GATA3(Zf),DR4/iTreg-Gata3-ChIP-Seq(GSE20898)	AGATGKDGAGATAAG	1	-1.26	0.3177	15	0.0034	22.1	0.0028
CTCF-SatelliteElement(Zf?)/CD4+-CTCF-ChIP-Seq(Barski_et_al.)	TGCAGTTCCMVNWRTGGCCA	1	-1.212	0.3324	8	0.0018	11.3	0.0014
RAR:RXR(NR),DR0/ES-RAR-ChIP-Seq(GSE56893)	AGGTCAAGGTCA	1	-1.206	0.3328	33	0.0074	52.4	0.0067
HNF1b(Homeobox)/PDAC-HNF1B-ChIP-Seq(GSE64557)	GTTAATNATTAA	1	-1.206	0.3328	33	0.0074	52.3	0.0067
Brn2(POU,Homeobox)/NPC-Brn2-ChIP-Seq(GSE35496)	ATGAATATTC	1	-1.164	0.3461	25	0.0056	39.6	0.0051
HOXA2(Homeobox)/mES-Hoxa2-ChIP-Seq(Donaldson_et_al.)	GYCATCMATCAT	1	-1.163	0.3461	28	0.0063	44.3	0.0057
Srebp1a(bHLH)/HepG2-Srebp1a-ChIP-Seq(GSE31477)	RTCACSCCAY	1	-1.162	0.3461	66	0.0148	108.9	0.014
ZNF528(Zf)/HEK293-ZNF528.GFP-ChIP-Seq(GSE58341)	AGAAATGACTTCCCT	1	-1.148	0.3491	2	0.0004	2.3	0.0003
BORIS(Zf)/K562-CTCFL-ChIP-Seq(GSE32465)	CNNBRGCGCCCCCTGSTGGC	1	-1.098	0.366	52	0.0117	85.4	0.011
PPARa(NR),DR1/Liver-Ppara-ChIP-Seq(GSE47954)	VNAGGKCAAAGGTCA	1	-1.053	0.3818	364	0.0817	623.4	0.0801
Srebp2(bHLH)/HepG2-Srebp2-ChIP-Seq(GSE31477)	CGGTCACSCCAC	1	-1.045	0.3841	44	0.0099	72.7	0.0093
PU.1:IRF8(ETS:IRF)/pDC-Irf8-ChIP-Seq(GSE66899)	GGAAGTGAAAST	1	-1.039	0.3854	61	0.0137	101.1	0.013
Oct4(POU,Homeobox)/mES-Oct4-ChIP-Seq(GSE11431)	ATTTGCATAW	1	-0.9997	0.3998	112	0.0252	189.7	0.0244
Oct2(POU,Homeobox)/Bcell-Oct2-ChIP-Seq(GSE21512)	ATATGCAAAT	1	-0.8613	0.458	66	0.0148	112.1	0.0144
PRDM9(Zf)/Testis-DMC1-ChIP-Seq(GSE35498)	ADGGYAGYAGCATCT	1	-0.8471	0.4634	164	0.0368	282.7	0.0363
REST-NRSF(Zf)/Jurkat-NRSF-ChIP-Seq	GGMGCTGTCCATGGTGCTGA	1	-0.8305	0.47	1	0.0002	0.6	0.0001
Pax7(Paired,Homeobox),longest/Myoblast-Pax7-ChIP-Seq(GSE25064)	NTAATTDGCYAATTANNWWD	1	-0.8183	0.4734	7	0.0016	11.5	0.0015
Pax7(Paired,Homeobox),long/Myoblast-Pax7-ChIP-Seq(GSE25064)	TAATCHGATTAC	1	-0.8183	0.4734	7	0.0016	11.6	0.0015
Brn1(POU,Homeobox)/NPC-Brn1-ChIP-Seq(GSE35496)	TATGCWAATBAV	1	-0.7281	0.5169	82	0.0184	142.2	0.0183
ZNF692(Zf)/HEK293-ZNF692.GFP-ChIP-Seq(GSE58341)	GTGGGCCCCA	1	-0.6184	0.5754	54	0.0121	95.4	0.0123
ZNF41(Zf)/HEK293-ZNF41.GFP-ChIP-Seq(GSE58341)	CCTCATGGTGYCYTWYTCCCTTGTG	1	-0.6066	0.5809	3	0.0007	5.2	0.0007
PBX1(Homeobox)/MCF7-PBX1-ChIP-Seq(GSE28007)	GSCTGTCACTCA	1	-0.5065	0.6405	22	0.0049	40.6	0.0052
Pax7(Paired,Homeobox)/Myoblast-Pax7-ChIP-Seq(GSE25064)	TAATCAATTA	1	-0.4753	0.6592	19	0.0043	35.9	0.0046
HNF6(Homeobox)/Liver-Hnf6-ChIP-Seq(ERP000394)	NTATYGATCH	1	-0.4296	0.6883	104	0.0234	188.1	0.0242
YY1(Zf)/Promoter	CAAGATGGCGGC	1	-0.3397	0.7513	11	0.0025	22.3	0.0029
FXR(NR),IR1/Liver-FXR-ChIP-Seq(Chong_et_al.)	AGGTCANTGACCTB	1	-0.3339	0.7539	139	0.0312	254	0.0327
Cux2(Homeobox)/Liver-Cux2-ChIP-Seq(GSE35985)	HNRAATCAAT	1	-0.3114	0.7691	85	0.0191	158.5	0.0204
CTCF(Zf)/CD4+-CTCF-ChIP-Seq(Barski_et_al.)	AYAGTGCCMYCTRGTGGCCA	1	-0.3095	0.7691	23	0.0052	45.5	0.0058
Slug(Zf)/Mesoderm-Snai2-ChIP-Seq(GSE61475)	SNGCACCTGCHS	1	-0.2498	0.8141	184	0.0413	339.6	0.0436
Ronin(THAP)/ES-Thap11-ChIP-Seq(GSE51522)	RACTACAACTCCCAGVAKGC	1	-0.1192	0.9255	3	0.0007	9.1	0.0012
GATA(Zf),IR4/iTreg-Gata3-ChIP-Seq(GSE20898)	NAGATWNBNATCTNN	1	-0.1065	0.9351	13	0.0029	31.1	0.004
HNF4a(NR),DR1/HepG2-HNF4a-ChIP-Seq(GSE25021)	CARRGKBCAAAGTYCA	1	-0.09186	0.9467	137	0.0308	267.7	0.0344
VDR(NR),DR3/GM10855-VDR+vitD-ChIP-Seq(GSE22484)	ARAGGTCANWGAGTTCANNN	1	-0.05919	0.9758	40	0.009	88.1	0.0113
TRPS1(Zf)/MCF7-TRPS1-ChIP-Seq(GSE107013)	AGATAAGANN	1	-0.04272	0.9897	433	0.0972	817.6	0.1051
COUP-TFII(NR)/Artia-Nr2f2-ChIP-Seq(GSE46497)	AGRGGTCA	1	-0.01828	1	489	0.1098	932.5	0.1199
COUP-TFII(NR)/K562-NR2F1-ChIP-Seq(Encode)	GKBCARAGGTCA	1	-0.01573	1	407	0.0914	785.6	0.101
EAR2(NR)/K562-NR2F6-ChIP-Seq(Encode)	NRBCARRGGTCA	1	-0.01149	1	361	0.0811	705.9	0.0907
Gata6(Zf)/HUG1N-GATA6-ChIP-Seq(GSE51936)	YCTTATCTBN	1	-0.001855	1	151	0.0339	329.3	0.0423
GATA3(Zf)/iTreg-Gata3-ChIP-Seq(GSE20898)	AGATAASR	1	-0.001432	1	284	0.0638	585.9	0.0753
Gata1(Zf)/K562-GATA1-ChIP-Seq(GSE18829)	SAGATAAGRV	1	-0.00094	1	88	0.0198	209.6	0.0269
TR4(NR),DR1/Hela-TR4-ChIP-Seq(GSE24685)	GAGGTCAAAGGTCA	1	-0.000747	1	8	0.0018	35.7	0.0046
OCT:OCT(POU,Homeobox)/NPC-OCT6-ChIP-Seq(GSE43916)	YATGCATATRCATRT	1	-0.000578	1	4	0.0009	24.5	0.0031
Gata2(Zf)/K562-GATA2-ChIP-Seq(GSE18829)	BBCTTATCTS	1	-0.000502	1	102	0.0229	241.9	0.0311
Gata4(Zf)/Heart-Gata4-ChIP-Seq(GSE35151)	NBWGATAAGR	1	-0.000308	1	175	0.0393	389.1	0.05
LRF(Zf)/Erythroblasts-ZBTB7A-ChIP-Seq(GSE74977)	AAGACCCYYN	1	0	1	336	0.0755	752.3	0.0967
DUX(Homeobox)/C2C12-Dux-ChIP-Seq(GSE87279)	BCWGATTCAATCAAN	1	0	1	0	0	0.4	0.0001
OCT:OCT(POU,Homeobox)/NPC-Brn1-ChIP-Seq(GSE35496)	ATGAATATTCATGAG	1	0	1	0	0	0.2	0
ZFP3(Zf)/HEK293-ZFP3.GFP-ChIP-Seq(GSE58341)	GGGTTTTGAAGGATGARTAGGAGTT	1	0	1	0	0	0	0

## Sheet: SupplementaryTable2
Supplementary Table 2. Enrichment of TF-binding motifs for the subclusters of DA regions of IDCs
Motif Name	Consensus	P-value	Log P-value	q-value (Benjamini)	# of Target Sequences with Motif (of 4277)	% of Target Sequences with Motif	# of Background Sequences with Motif (of 7815)	% of Background Sequences with Motif
FOXM1(Forkhead)/MCF7-FOXM1-ChIP-Seq(GSE72977)	TRTTTACTTW	1e-306	-706.5	0	964	0.2254	429.8	0.055
FOXA1(Forkhead)/LNCAP-FOXA1-ChIP-Seq(GSE27824)	WAAGTAAACA	1e-302	-696	0	1076	0.2516	540.3	0.0691
FOXA1(Forkhead)/MCF7-FOXA1-ChIP-Seq(GSE26831)	WAAGTAAACA	1e-299	-689.6	0	959	0.2242	434.3	0.0556
Foxa2(Forkhead)/Liver-Foxa2-ChIP-Seq(GSE25694)	CYTGTTTACWYW	1e-236	-544.3	0	830	0.1941	402.2	0.0515
Foxa3(Forkhead)/Liver-Foxa3-ChIP-Seq(GSE77670)	BSNTGTTTACWYWGN	1e-205	-472.1	0	491	0.1148	158.3	0.0203
Fox:Ebox(Forkhead,bHLH)/Panc1-Foxa2-ChIP-Seq(GSE47459)	NNNVCTGWGYAAACASN	1e-200	-461.3	0	852	0.1992	481.3	0.0616
FoxL2(Forkhead)/Ovary-FoxL2-ChIP-Seq(GSE60858)	WWTRTAAACAVG	1e-138	-317.8	0	601	0.1405	338.2	0.0433
Foxf1(Forkhead)/Lung-Foxf1-ChIP-Seq(GSE77951)	WWATRTAAACAN	1e-124	-287.8	0	613	0.1433	375.4	0.048
FOXK1(Forkhead)/HEK293-FOXK1-ChIP-Seq(GSE51673)	NVWTGTTTAC	1e-124	-286.5	0	655	0.1531	421.4	0.0539
FoxD3(forkhead)/ZebrafishEmbryo-Foxd3.biotin-ChIP-seq(GSE106676)	TGTTTAYTTAGC	1e-123	-284.6	0	539	0.126	302.9	0.0388
GRHL2(CP2)/HBE-GRHL2-ChIP-Seq(GSE46194)	AAACYKGTTWDACMRGTTTB	1e-121	-279	0	296	0.0692	96.6	0.0124
Foxo3(Forkhead)/U2OS-Foxo3-ChIP-Seq(E-MTAB-2701)	DGTAAACA	1e-110	-254.3	0	541	0.1265	329.7	0.0422
FOXK2(Forkhead)/U2OS-FOXK2-ChIP-Seq(E-MTAB-2204)	SCHTGTTTACAT	1e-88	-204.9	0	421	0.0984	248.3	0.0318
FOXP1(Forkhead)/H9-FOXP1-ChIP-Seq(GSE31006)	NYYTGTTTACHN	1e-76	-175.8	0	338	0.079	189.4	0.0242
Foxo1(Forkhead)/RAW-Foxo1-ChIP-Seq(Fan_et_al.)	CTGTTTAC	1e-62	-144	0	786	0.1838	775.8	0.0993
Sp5(Zf)/mES-Sp5.Flag-ChIP-Seq(GSE72989)	RGKGGGCGGAGC	1e-45	-104.9	0	438	0.1024	382.1	0.0489
AP-2gamma(AP2)/MCF7-TFAP2C-ChIP-Seq(GSE21234)	SCCTSAGGSCAW	1e-41	-96.4	0	548	0.1281	542.9	0.0695
Atf3(bZIP)/GBM-ATF3-ChIP-Seq(GSE33912)	DATGASTCATHN	1e-40	-94.14	0	234	0.0547	155.2	0.0199
KLF1(Zf)/HUDEP2-KLF1-CutnRun(GSE136251)	VDGGGYGGGGCY	1e-38	-88.7	0	414	0.0968	378.7	0.0484
BATF(bZIP)/Th17-BATF-ChIP-Seq(GSE39756)	DATGASTCAT	1e-38	-88.06	0	230	0.0538	157.9	0.0202
Fra1(bZIP)/BT549-Fra1-ChIP-Seq(GSE46166)	NNATGASTCATH	1e-37	-87.3	0	204	0.0477	130.7	0.0167
KLF5(Zf)/LoVo-KLF5-ChIP-Seq(GSE49402)	DGGGYGKGGC	1e-37	-86.99	0	531	0.1242	538.2	0.0689
AP-2alpha(AP2)/Hela-AP2alpha-ChIP-Seq(GSE31477)	ATGCCCTGAGGC	1e-36	-84.55	0	462	0.108	449.4	0.0575
KLF3(Zf)/MEF-Klf3-ChIP-Seq(GSE44748)	NRGCCCCRCCCHBNN	1e-34	-80.51	0	235	0.0549	171.9	0.022
Fra2(bZIP)/Striatum-Fra2-ChIP-Seq(GSE43429)	GGATGACTCATC	1e-34	-79.95	0	179	0.0419	111.7	0.0143
Sp2(Zf)/HEK293-Sp2.eGFP-ChIP-Seq(Encode)	YGGCCCCGCCCC	1e-34	-79.04	0	613	0.1433	672.4	0.086
Fos(bZIP)/TSC-Fos-ChIP-Seq(GSE110950)	NDATGASTCAYN	1e-33	-76.97	0	209	0.0489	147	0.0188
JunB(bZIP)/DendriticCells-Junb-ChIP-Seq(GSE36099)	RATGASTCAT	1e-32	-74.7	0	204	0.0477	143.6	0.0184
AP-1(bZIP)/ThioMac-PU.1-ChIP-Seq(GSE21512)	VTGACTCATC	1e-31	-72.73	0	254	0.0594	203.4	0.026
Fosl2(bZIP)/3T3L1-Fosl2-ChIP-Seq(GSE56872)	NATGASTCABNN	1e-30	-70.67	0	139	0.0325	79.6	0.0102
Bach2(bZIP)/OCILy7-Bach2-ChIP-Seq(GSE44420)	TGCTGAGTCA	1e-30	-69.53	0	102	0.0238	46.6	0.006
KLF14(Zf)/HEK293-KLF14.GFP-ChIP-Seq(GSE58341)	RGKGGGCGKGGC	1e-29	-68.44	0	605	0.1415	688.9	0.0881
Jun-AP1(bZIP)/K562-cJun-ChIP-Seq(GSE31477)	GATGASTCATCN	1e-27	-62.32	0	108	0.0253	56.2	0.0072
Sp1(Zf)/Promoter	GGCCCCGCCCCC	1e-24	-56.26	0	150	0.0351	104.4	0.0134
NF1:FOXA1(CTF,Forkhead)/LNCAP-FOXA1-ChIP-Seq(GSE27824)	WNTGTTTRYTTTGGCA	1e-23	-52.97	0	46	0.0108	12.4	0.0016
KLF6(Zf)/PDAC-KLF6-ChIP-Seq(GSE64557)	MKGGGYGTGGCC	1e-21	-49.12	0	404	0.0945	448.4	0.0574
JunD(bZIP)/K562-JunD-ChIP-Seq	ATGACGTCATCN	1e-17	-40.24	0	31	0.0072	7.6	0.001
Klf9(Zf)/GBM-Klf9-ChIP-Seq(GSE62211)	GCCACRCCCACY	1e-16	-38.87	0	157	0.0367	135.4	0.0173
Maz(Zf)/HepG2-Maz-ChIP-Seq(GSE31477)	GGGGGGGG	1e-16	-37.2	0	435	0.1017	529.9	0.0678
CTCF(Zf)/CD4+-CTCF-ChIP-Seq(Barski_et_al.)	AYAGTGCCMYCTRGTGGCCA	1e-15	-34.57	0	57	0.0133	30	0.0038
E-box(bHLH)/Promoter	SSGGTCACGTGA	1e-14	-34.35	0	33	0.0077	10.2	0.0013
COUP-TFII(NR)/Artia-Nr2f2-ChIP-Seq(GSE46497)	AGRGGTCA	1e-14	-33.52	0	538	0.1258	701.7	0.0898
Nrf2(bZIP)/Lymphoblast-Nrf2-ChIP-Seq(GSE37589)	HTGCTGAGTCAT	1e-14	-32.54	0	32	0.0075	10.2	0.0013
RARa(NR)/K562-RARa-ChIP-Seq(Encode)	TTGAMCTTTG	1e-13	-31.06	0	783	0.1831	1106.6	0.1416
SPDEF(ETS)/VCaP-SPDEF-ChIP-Seq(SRA014231)	ASWTCCTGBT	1e-13	-30.66	0	304	0.0711	355.3	0.0455
ELF3(ETS)/PDAC-ELF3-ChIP-Seq(GSE64557)	ANCAGGAAGT	1e-12	-29.66	0	202	0.0472	212.2	0.0271
Klf4(Zf)/mES-Klf4-ChIP-Seq(GSE11431)	GCCACACCCA	1e-12	-29.27	0	157	0.0367	152.1	0.0195
ELF1(ETS)/Jurkat-ELF1-ChIP-Seq(SRA014231)	AVCCGGAAGT	1e-12	-28.37	0	124	0.029	112	0.0143
THRb(NR)/Liver-NR1A2-ChIP-Seq(GSE52613)	TRAGGTCA	1e-12	-28.34	0	1209	0.2827	1839.7	0.2354
NFY(CCAAT)/Promoter	RGCCAATSRG	1e-12	-28.31	0	191	0.0447	200.2	0.0256
MafK(bZIP)/C2C12-MafK-ChIP-Seq(GSE36030)	GCTGASTCAGCA	1e-12	-28.11	0	75	0.0175	53.8	0.0069
Atf7(bZIP)/3T3L1-Atf7-ChIP-Seq(GSE56872)	NGRTGACGTCAY	1e-11	-27.13	0	127	0.0297	117.5	0.015
NF-E2(bZIP)/K562-NFE2-ChIP-Seq(GSE31477)	GATGACTCAGCA	1e-11	-26.18	0	36	0.0084	16.9	0.0022
BORIS(Zf)/K562-CTCFL-ChIP-Seq(GSE32465)	CNNBRGCGCCCCCTGSTGGC	1e-11	-25.49	0	81	0.0189	63.8	0.0082
CREB5(bZIP)/LNCaP-CREB5.V5-ChIP-Seq(GSE137775)	VVATGACGTCAT	1e-10	-24.13	0	104	0.0243	93.8	0.012
ERRg(NR)/Kidney-ESRRG-ChIP-Seq(GSE104905)	GTGACCTTGRVN	1e-10	-23.68	0	241	0.0563	284.1	0.0364
c-Jun-CRE(bZIP)/K562-cJun-ChIP-Seq(GSE31477)	ATGACGTCATCY	1e-10	-23.59	0	83	0.0194	68.5	0.0088
Atf1(bZIP)/K562-ATF1-ChIP-Seq(GSE31477)	GATGACGTCA	1e-10	-23.55	0	179	0.0419	196	0.0251
KLF10(Zf)/HEK293-KLF10.GFP-ChIP-Seq(GSE58341)	GGGGGTGTGTCC	1e-10	-23.55	0	191	0.0447	212.7	0.0272
MafB(bZIP)/BMM-Mafb-ChIP-Seq(GSE75722)	WNTGCTGASTCAGCANWTTY	1e-10	-23.4	0	117	0.0274	111.6	0.0143
COUP-TFII(NR)/K562-NR2F1-ChIP-Seq(Encode)	GKBCARAGGTCA	1e-09	-22.89	0	425	0.0994	569.6	0.0729
NF1(CTF)/LNCAP-NF1-ChIP-Seq(Unpublished)	CYTGGCABNSTGCCAR	1e-09	-22.45	0	157	0.0367	167.4	0.0214
Atf2(bZIP)/3T3L1-Atf2-ChIP-Seq(GSE56872)	NRRTGACGTCAT	1e-09	-22.02	0	94	0.022	84.9	0.0109
Hnf6b(Homeobox)/LNCaP-Hnf6b-ChIP-Seq(GSE106305)	TATTGAYY	1e-09	-21.99	0	238	0.0556	285.8	0.0366
Six2(Homeobox)/NephronProgenitor-Six2-ChIP-Seq(GSE39837)	GWAAYHTGAKMC	1e-09	-21.88	0	231	0.054	275.1	0.0352
ERE(NR),IR3/MCF7-ERa-ChIP-Seq(Unpublished)	VAGGTCACNSTGACC	1e-09	-21.41	0	111	0.026	107.6	0.0138
Usf2(bHLH)/C2C12-Usf2-ChIP-Seq(GSE36030)	GTCACGTGGT	1e-09	-21.34	0	104	0.0243	98.3	0.0126
TFE3(bHLH)/MEF-TFE3-ChIP-Seq(GSE75757)	GTCACGTGACYV	1e-09	-21.01	0	30	0.007	14.5	0.0019
Erra(NR)/HepG2-Erra-ChIP-Seq(GSE31477)	CAAAGGTCAG	1e-09	-20.84	0	643	0.1503	933	0.1194
GATA(Zf),IR3/iTreg-Gata3-ChIP-Seq(GSE20898)	NNNNNBAGATAWYATCTVHN	1e-08	-20.02	0	54	0.0126	39.4	0.005
EKLF(Zf)/Erythrocyte-Klf1-ChIP-Seq(GSE20478)	NWGGGTGTGGCY	1e-08	-18.86	0	81	0.0189	73.8	0.0094
Max(bHLH)/K562-Max-ChIP-Seq(GSE31477)	RCCACGTGGYYN	1e-08	-18.45	0	176	0.0412	205.4	0.0263
ETS1(ETS)/Jurkat-ETS1-ChIP-Seq(GSE17954)	ACAGGAAGTG	1e-07	-18.24	0	255	0.0596	324.1	0.0415
USF1(bHLH)/GM12878-Usf1-ChIP-Seq(GSE32465)	SGTCACGTGR	1e-07	-18.2	0	125	0.0292	133.6	0.0171
ELF5(ETS)/T47D-ELF5-ChIP-Seq(GSE30407)	ACVAGGAAGT	1e-07	-18.18	0	172	0.0402	200.2	0.0256
NFE2L2(bZIP)/HepG2-NFE2L2-ChIP-Seq(Encode)	AWWWTGCTGAGTCAT	1e-07	-17.76	0	23	0.0054	10.6	0.0014
Nur77(NR)/K562-NR4A1-ChIP-Seq(GSE31363)	TGACCTTTNCNT	1e-07	-17.39	0	58	0.0136	48	0.0061
CRE(bZIP)/Promoter	CSGTGACGTCAC	1e-07	-16.99	0	55	0.0129	44.7	0.0057
ETS(ETS)/Promoter	AACCGGAAGT	1e-07	-16.79	0	75	0.0175	69.5	0.0089
MITF(bHLH)/MastCells-MITF-ChIP-Seq(GSE48085)	RTCATGTGAC	1e-07	-16.71	0	238	0.0556	304.9	0.039
Zfp281(Zf)/ES-Zfp281-ChIP-Seq(GSE81042)	CCCCTCCCCCAC	1e-07	-16.56	0	57	0.0133	47.8	0.0061
EAR2(NR)/K562-NR2F6-ChIP-Seq(Encode)	NRBCARRGGTCA	1e-07	-16.33	0	399	0.0933	560.5	0.0717
EHF(ETS)/LoVo-EHF-ChIP-Seq(GSE49402)	AVCAGGAAGT	1e-07	-16.31	0	305	0.0713	410.3	0.0525
Esrrb(NR)/mES-Esrrb-ChIP-Seq(GSE11431)	KTGACCTTGA	1e-07	-16.22	0	190	0.0444	233.9	0.0299
Elf4(ETS)/BMDM-Elf4-ChIP-Seq(GSE88699)	ACTTCCKGKT	1e-06	-15.39	0	241	0.0563	314.6	0.0402
NFIL3(bZIP)/HepG2-NFIL3-ChIP-Seq(Encode)	VTTACGTAAYNNNNN	1e-06	-14.54	0	178	0.0416	221.8	0.0284
Oct11(POU,Homeobox)/NCIH1048-POU2F3-ChIP-seq(GSE115123)	GATTTGCATA	1e-05	-13.32	0	89	0.0208	95.8	0.0123
Elk4(ETS)/Hela-Elk4-ChIP-Seq(GSE31477)	NRYTTCCGGY	1e-05	-13.32	0	122	0.0285	142.4	0.0182
ZNF416(Zf)/HEK293-ZNF416.GFP-ChIP-Seq(GSE58341)	WDNCTGGGCA	1e-05	-13.28	0	390	0.0912	563.8	0.0721
GABPA(ETS)/Jurkat-GABPa-ChIP-Seq(GSE17954)	RACCGGAAGT	1e-05	-13.25	0	208	0.0486	272.6	0.0349
GATA(Zf),IR4/iTreg-Gata3-ChIP-Seq(GSE20898)	NAGATWNBNATCTNN	1e-05	-12.99	0	35	0.0082	26.1	0.0033
ZNF467(Zf)/HEK293-ZNF467.GFP-ChIP-Seq(GSE58341)	TGGGGAAGGGCM	1e-05	-12.87	0	237	0.0554	319.9	0.0409
HNF6(Homeobox)/Liver-Hnf6-ChIP-Seq(ERP000394)	NTATYGATCH	1e-05	-12.7	0	109	0.0255	125.5	0.0161
PR(NR)/T47D-PR-ChIP-Seq(GSE31130)	VAGRACAKNCTGTBC	1e-05	-12.54	0	585	0.1368	894	0.1144
RORa(NR)/Liver-Rora-ChIP-Seq(GSE101115)	AAWCTAGGTCARDNN	1e-05	-12.31	0	36	0.0084	28.6	0.0037
Smad3(MAD)/NPC-Smad3-ChIP-Seq(GSE36673)	TWGTCTGV	1e-05	-12.23	0	806	0.1884	1273.1	0.1629
Elk1(ETS)/Hela-Elk1-ChIP-Seq(GSE31477)	HACTTCCGGY	1e-05	-12.1	0	116	0.0271	137.3	0.0176
Etv2(ETS)/ES-ER71-ChIP-Seq(GSE59402)	NNAYTTCCTGHN	1e-05	-11.92	0	217	0.0507	292.9	0.0375
Bach1(bZIP)/K562-Bach1-ChIP-Seq(GSE31477)	AWWNTGCTGAGTCAT	0.0001	-11.31	0.0001	27	0.0063	19.1	0.0024
Six1(Homeobox)/Myoblast-Six1-ChIP-Chip(GSE20150)	GKVTCADRTTWC	0.0001	-11.2	0.0001	83	0.0194	92.8	0.0119
Oct2(POU,Homeobox)/Bcell-Oct2-ChIP-Seq(GSE21512)	ATATGCAAAT	0.0001	-10.97	0.0001	69	0.0161	73.8	0.0094
c-Myc(bHLH)/LNCAP-cMyc-ChIP-Seq(Unpublished)	VCCACGTG	0.0001	-10.73	0.0001	125	0.0292	155.5	0.0199
CLOCK(bHLH)/Liver-Clock-ChIP-Seq(GSE39860)	GHCACGTG	0.0001	-10.6	0.0001	149	0.0348	192.2	0.0246
RORg(NR)/Liver-Rorc-ChIP-Seq(GSE101115)	WAABTAGGTCAV	0.0001	-10.44	0.0001	33	0.0077	28	0.0036
bHLHE40(bHLH)/HepG2-BHLHE40-ChIP-Seq(GSE31477)	KCACGTGMCN	0.0001	-10.39	0.0001	87	0.0203	100.5	0.0129
CEBP(bZIP)/ThioMac-CEBPb-ChIP-Seq(GSE21512)	ATTGCGCAAC	0.0001	-10.13	0.0002	160	0.0374	211	0.027
ERG(ETS)/VCaP-ERG-ChIP-Seq(GSE14097)	ACAGGAAGTG	0.0001	-9.82	0.0002	373	0.0872	558.5	0.0715
LXRE(NR),DR4/RAW-LXRb.biotin-ChIP-Seq(GSE21512)	RGGTTACTANAGGTCA	0.0001	-9.743	0.0002	17	0.004	10.1	0.0013
ETV1(ETS)/GIST48-ETV1-ChIP-Seq(GSE22441)	AACCGGAAGT	0.0001	-9.5	0.0003	321	0.0751	474.7	0.0607
Tlx?(NR)/NPC-H3K4me1-ChIP-Seq(GSE16256)	CTGGCAGSCTGCCA	0.001	-9.094	0.0004	141	0.033	186.6	0.0239
Stat3(Stat)/mES-Stat3-ChIP-Seq(GSE11431)	CTTCCGGGAA	0.001	-9.052	0.0005	107	0.025	134.7	0.0172
Tcfcp2l1(CP2)/mES-Tcfcp2l1-ChIP-Seq(GSE11431)	NRAACCRGTTYRAACCRGYT	0.001	-9.047	0.0005	46	0.0108	46.3	0.0059
RORgt(NR)/EL4-RORgt.Flag-ChIP-Seq(GSE56019)	AAYTAGGTCA	0.001	-8.888	0.0005	42	0.0098	41.2	0.0053
RORgt(NR)/EL4-RORgt.Flag-ChIP-Seq(GSE56019)	AAYTAGGTCA	0.001	-8.888	0.0005	42	0.0098	41.2	0.0053
ZNF519(Zf)/HEK293-ZNF519.GFP-ChIP-Seq(GSE58341)	GAGSCCGAGC	0.001	-8.831	0.0006	53	0.0124	56.5	0.0072
Fli1(ETS)/CD8-FLI-ChIP-Seq(GSE20898)	NRYTTCCGGH	0.001	-8.812	0.0006	236	0.0552	339.6	0.0435
IRF:BATF(IRF:bZIP)/pDC-Irf8-ChIP-Seq(GSE66899)	CTTTCANTATGACTV	0.001	-8.359	0.0009	28	0.0065	24.1	0.0031
Ronin(THAP)/ES-Thap11-ChIP-Seq(GSE51522)	RACTACAACTCCCAGVAKGC	0.001	-8.256	0.001	5	0.0012	1.7	0.0002
Six4(Homeobox)/MCF7-SIX4-ChIP-Seq(Encode)	TGWAAYCTGABACCB	0.001	-7.911	0.0014	25	0.0058	21.4	0.0027
SF1(NR)/H295R-Nr5a1-ChIP-Seq(GSE44220)	CAAGGHCANV	0.001	-7.86	0.0014	115	0.0269	151.1	0.0193
Tgif1(Homeobox)/mES-Tgif1-ChIP-Seq(GSE55404)	YTGWCADY	0.001	-7.72	0.0016	826	0.1931	1356.8	0.1736
Smad2(MAD)/ES-SMAD2-ChIP-Seq(GSE29422)	CTGTCTGG	0.001	-7.439	0.0021	402	0.094	626.2	0.0801
n-Myc(bHLH)/mES-nMyc-ChIP-Seq(GSE11431)	VRCCACGTGG	0.001	-7.389	0.0022	166	0.0388	234.7	0.03
Npas4(bHLH)/Neuron-Npas4-ChIP-Seq(GSE127793)	NHRTCACGACDN	0.001	-7.364	0.0022	120	0.0281	161.7	0.0207
Zfp809(Zf)/ES-Zfp809-ChIP-Seq(GSE70799)	GGGGCTYGKCTGGGA	0.001	-7.275	0.0024	62	0.0145	73.9	0.0094
NF1-halfsite(CTF)/LNCaP-NF1-ChIP-Seq(Unpublished)	YTGCCAAG	0.001	-7.227	0.0025	516	0.1206	823.7	0.1054
Smad4(MAD)/ESC-SMAD4-ChIP-Seq(GSE29422)	VBSYGTCTGG	0.01	-6.897	0.0035	419	0.098	660.3	0.0845
ZSCAN22(Zf)/HEK293-ZSCAN22.GFP-ChIP-Seq(GSE58341)	SMCAGTCWGAKGGAGGAGGC	0.01	-6.637	0.0045	21	0.0049	18.6	0.0024
Pbx3(Homeobox)/GM12878-PBX3-ChIP-Seq(GSE32465)	SCTGTCAMTCAN	0.01	-6.498	0.0051	61	0.0143	74.7	0.0096
Tgif2(Homeobox)/mES-Tgif2-ChIP-Seq(GSE55404)	TGTCANYT	0.01	-6.453	0.0053	909	0.2125	1519.9	0.1945
BMAL1(bHLH)/Liver-Bmal1-ChIP-Seq(GSE39860)	GNCACGTG	0.01	-6.42	0.0055	432	0.101	687.5	0.088
ETS:RUNX(ETS,Runt)/Jurkat-RUNX1-ChIP-Seq(GSE17954)	RCAGGATGTGGT	0.01	-6.33	0.0059	19	0.0044	16.2	0.0021
Znf263(Zf)/K562-Znf263-ChIP-Seq(GSE31477)	CVGTSCTCCC	0.01	-6.302	0.0061	531	0.1242	859.2	0.1099
TR4(NR),DR1/Hela-TR4-ChIP-Seq(GSE24685)	GAGGTCAAAGGTCA	0.01	-6.173	0.0068	34	0.0079	36.8	0.0047
Bcl11a(Zf)/HSPC-BCL11A-ChIP-Seq(GSE104676)	TYTGACCASWRG	0.01	-6.142	0.007	198	0.0463	294.6	0.0377
RAR:RXR(NR),DR0/ES-RAR-ChIP-Seq(GSE56893)	AGGTCAAGGTCA	0.01	-6.092	0.0073	28	0.0065	28.1	0.0036
Oct4(POU,Homeobox)/mES-Oct4-ChIP-Seq(GSE11431)	ATTTGCATAW	0.01	-5.972	0.0082	105	0.0245	144.8	0.0185
HRE(HSF)/HepG2-HSF1-ChIP-Seq(GSE31477)	BSTTCTRGAABVTTCYAGAA	0.01	-5.947	0.0083	40	0.0094	45.1	0.0058
TEAD4(TEA)/Tropoblast-Tead4-ChIP-Seq(GSE37350)	CCWGGAATGY	0.01	-5.692	0.0107	184	0.043	274.1	0.0351
NPAS2(bHLH)/Liver-NPAS2-ChIP-Seq(GSE39860)	KCCACGTGAC	0.01	-5.622	0.0114	288	0.0673	450	0.0576
Hoxa9(Homeobox)/ChickenMSG-Hoxa9.Flag-ChIP-Seq(GSE86088)	RGCAATNAAA	0.01	-5.557	0.012	597	0.1396	983.5	0.1258
NPAS(bHLH)/Liver-NPAS-ChIP-Seq(GSE39860)	NVCACGTG	0.01	-5.554	0.012	365	0.0853	581.1	0.0743
PU.1(ETS)/ThioMac-PU.1-ChIP-Seq(GSE21512)	AGAGGAAGTG	0.01	-5.395	0.014	95	0.0222	131.9	0.0169
RXR(NR),DR1/3T3L1-RXR-ChIP-Seq(GSE13511)	TAGGGCAAAGGTCA	0.01	-5.384	0.014	282	0.0659	441.9	0.0565
PAX5(Paired,Homeobox),condensed/GM12878-PAX5-ChIP-Seq(GSE32465)	GTCACGCTCSCTGM	0.01	-5.345	0.0145	29	0.0068	31.5	0.004
bZIP:IRF(bZIP,IRF)/Th17-BatF-ChIP-Seq(GSE39756)	NAGTTTCABTHTGACTNW	0.01	-5.285	0.0153	75	0.0175	100.9	0.0129
Rfx6(HTH)/Min6b1-Rfx6.HA-ChIP-Seq(GSE62844)	TGTTKCCTAGCAACM	0.01	-5.283	0.0153	262	0.0613	408.6	0.0523
Rfx2(HTH)/LoVo-RFX2-ChIP-Seq(GSE49402)	GTTGCCATGGCAACM	0.01	-5.263	0.0154	20	0.0047	19.2	0.0025
FOXA1:AR(Forkhead,NR)/LNCAP-AR-ChIP-Seq(GSE27824)	AGTAAACAAAAAAGAACAND	0.01	-5.094	0.0179	19	0.0044	18.1	0.0023
p53(p53)/Saos-p53-ChIP-Seq(GSE15780)	RRCATGYCYRGRCATGYYYN	0.01	-5.094	0.0179	19	0.0044	18.8	0.0024
p53(p53)/Saos-p53-ChIP-Seq	RRCATGYCYRGRCATGYYYN	0.01	-5.094	0.0179	19	0.0044	18.8	0.0024
ZFX(Zf)/mES-Zfx-ChIP-Seq(GSE11431)	AGGCCTRG	0.01	-5.037	0.0188	407	0.0952	659.3	0.0844
ARE(NR)/LNCAP-AR-ChIP-Seq(GSE27824)	RGRACASNSTGTYCYB	0.01	-4.92	0.021	65	0.0152	86.4	0.0111
ETV4(ETS)/HepG2-ETV4-ChIP-Seq(ENCODE)	ACCGGAAGTG	0.01	-4.891	0.0215	254	0.0594	398	0.0509
Foxh1(Forkhead)/hESC-FOXH1-ChIP-Seq(GSE29422)	NNTGTGGATTSS	0.01	-4.864	0.0219	143	0.0334	212.2	0.0271
Lhx3(Homeobox)/Neuron-Lhx3-ChIP-Seq(GSE31456)	ADBTAATTAR	0.01	-4.814	0.0229	387	0.0905	627.1	0.0802
STAT5(Stat)/mCD4+-Stat5-ChIP-Seq(GSE12346)	RTTTCTNAGAAA	0.01	-4.692	0.0257	56	0.0131	73.9	0.0095
HLF(bZIP)/HSC-HLF.Flag-ChIP-Seq(GSE69817)	RTTATGYAAB	0.01	-4.615	0.0276	197	0.0461	304.7	0.039
MafA(bZIP)/Islet-MafA-ChIP-Seq(GSE30298)	TGCTGACTCA	0.1	-4.565	0.0288	192	0.0449	296.7	0.038
Meis1(Homeobox)/MastCells-Meis1-ChIP-Seq(GSE48085)	VGCTGWCAVB	0.1	-4.553	0.029	433	0.1012	710.9	0.091
Mef2d(MADS)/Retina-Mef2d-ChIP-Seq(GSE61391)	GCTATTTTTAGC	0.1	-4.465	0.0314	35	0.0082	42.1	0.0054
Tbox:Smad(T-box,MAD)/ESCd5-Smad2_3-ChIP-Seq(GSE29422)	AGGTGHCAGACA	0.1	-4.458	0.0315	43	0.0101	54.5	0.007
HOXA1(Homeobox)/mES-Hoxa1-ChIP-Seq(SRP084292)	TGATKGATGR	0.1	-4.452	0.0315	41	0.0096	51.6	0.0066
ISRE(IRF)/ThioMac-LPS-Expression(GSE23622)	AGTTTCASTTTC	0.1	-4.394	0.0331	11	0.0026	9.6	0.0012
ZEB2(Zf)/SNU398-ZEB2-ChIP-Seq(GSE103048)	GNMCAGGTGTGC	0.1	-4.384	0.0333	339	0.0793	549.9	0.0704
Sox7(HMG)/ESC-Sox7-ChIP-Seq(GSE133899)	VVRRAACAATGG	0.1	-4.241	0.0382	49	0.0115	64.7	0.0083
Nr5a2(NR)/Pancreas-LRH1-ChIP-Seq(GSE34295)	BTCAAGGTCA	0.1	-4.22	0.0387	179	0.0419	277.4	0.0355
Sox17(HMG)/Endoderm-Sox17-ChIP-Seq(GSE61475)	CCATTGTTYB	0.1	-4.122	0.0424	135	0.0316	204.1	0.0261
GATA3(Zf),DR4/iTreg-Gata3-ChIP-Seq(GSE20898)	AGATGKDGAGATAAG	0.1	-4.087	0.0437	19	0.0044	20.7	0.0026
AR-halfsite(NR)/LNCaP-AR-ChIP-Seq(GSE27824)	CCAGGAACAG	0.1	-4.022	0.0464	1018	0.238	1754.6	0.2245
IRF1(IRF)/PBMC-IRF1-ChIP-Seq(GSE43036)	GAAAGTGAAAGT	0.1	-3.998	0.0472	21	0.0049	23.6	0.003
ZNF382(Zf)/HEK293-ZNF382.GFP-ChIP-Seq(GSE58341)	GNCTGTASTRNTGBCTCHTT	0.1	-3.951	0.0492	8	0.0019	6.1	0.0008
MafF(bZIP)/HepG2-MafF-ChIP-Seq(GSE31477)	HWWGTCAGCAWWTTT	0.1	-3.925	0.0502	52	0.0122	70.3	0.009
p63(p53)/Keratinocyte-p63-ChIP-Seq(GSE17611)	NNDRCATGYCYNRRCATGYH	0.1	-3.903	0.051	85	0.0199	123.6	0.0158
NeuroD1(bHLH)/Islet-NeuroD1-ChIP-Seq(GSE30298)	GCCATCTGTT	0.1	-3.899	0.051	236	0.0552	377.2	0.0483
WT1(Zf)/Kidney-WT1-ChIP-Seq(GSE90016)	MCTCCCMCRCAB	0.1	-3.816	0.055	136	0.0318	209	0.0267
ZBTB12(Zf)/HEK293-ZBTB12.GFP-ChIP-Seq(GSE58341)	NGNTCTAGAACCNGV	0.1	-3.795	0.0559	76	0.0178	109.6	0.014
THRa(NR)/C17.2-THRa-ChIP-Seq(GSE38347)	GGTCANYTGAGGWCA	0.1	-3.783	0.0563	101	0.0236	150.5	0.0193
Rfx1(HTH)/NPC-H3K4me1-ChIP-Seq(GSE16256)	KGTTGCCATGGCAA	0.1	-3.7	0.0608	32	0.0075	40.5	0.0052
TEAD2(TEA)/Py2T-Tead2-ChIP-Seq(GSE55709)	CCWGGAATGY	0.1	-3.672	0.0622	115	0.0269	174.6	0.0223
Oct4:Sox17(POU,Homeobox,HMG)/F9-Sox17-ChIP-Seq(GSE44553)	CCATTGTATGCAAAT	0.1	-3.543	0.0703	29	0.0068	36.9	0.0047
c-Myc(bHLH)/mES-cMyc-ChIP-Seq(GSE11431)	VVCCACGTGG	0.1	-3.497	0.0732	119	0.0278	183	0.0234
PGR(NR)/EndoStromal-PGR-ChIP-Seq(GSE69539)	AAGAACATWHTGTTC	0.1	-3.488	0.0734	57	0.0133	80.5	0.0103
IRF4(IRF)/GM12878-IRF4-ChIP-Seq(GSE32465)	ACTGAAACCA	0.1	-3.474	0.0741	84	0.0196	124.5	0.0159
IRF2(IRF)/Erythroblas-IRF2-ChIP-Seq(GSE36985)	GAAASYGAAASY	0.1	-3.433	0.0768	20	0.0047	23.8	0.003
OCT4-SOX2-TCF-NANOG(POU,Homeobox,HMG)/mES-Oct4-ChIP-Seq(GSE11431)	ATTTGCATAACAATG	0.1	-3.4	0.0789	30	0.007	38	0.0049
Pitx1:Ebox(Homeobox,bHLH)/Hindlimb-Pitx1-ChIP-Seq(GSE41591)	YTAATTRAWWCCAGATGT	0.1	-3.292	0.0875	33	0.0077	43.8	0.0056
RBPJ:Ebox(?,bHLH)/Panc1-Rbpj1-ChIP-Seq(GSE47459)	GGGRAARRGRMCAGMTG	0.1	-3.181	0.0972	78	0.0182	116.5	0.0149
CArG(MADS)/PUER-Srf-ChIP-Seq(Sullivan_et_al.)	CCATATATGGNM	0.1	-3.181	0.0972	56	0.0131	80.7	0.0103
IRF3(IRF)/BMDM-Irf3-ChIP-Seq(GSE67343)	AGTTTCAKTTTC	0.1	-3.041	0.1107	45	0.0105	63.8	0.0082
ZNF711(Zf)/SHSY5Y-ZNF711-ChIP-Seq(GSE20673)	AGGCCTAG	0.1	-3.013	0.1133	543	0.127	927.7	0.1187
TEAD(TEA)/Fibroblast-PU.1-ChIP-Seq(Unpublished)	YCWGGAATGY	0.1	-2.969	0.1177	130	0.0304	205	0.0262
Brn1(POU,Homeobox)/NPC-Brn1-ChIP-Seq(GSE35496)	TATGCWAATBAV	0.1	-2.935	0.1211	57	0.0133	83.9	0.0107
ZNF189(Zf)/HEK293-ZNF189.GFP-ChIP-Seq(GSE58341)	TGGAACAGMA	0.1	-2.926	0.1216	166	0.0388	267	0.0342
RFX(HTH)/K562-RFX3-ChIP-Seq(SRA012198)	CGGTTGCCATGGCAAC	0.1	-2.924	0.1216	17	0.004	20.6	0.0026
EBF1(EBF)/Near-E2A-ChIP-Seq(GSE21512)	GTCCCCWGGGGA	0.1	-2.855	0.1293	291	0.068	485.3	0.0621
Pknox1(Homeobox)/ES-Prep1-ChIP-Seq(GSE63282)	SCTGTCAVTCAV	0.1	-2.842	0.1303	53	0.0124	77.8	0.01
Olig2(bHLH)/Neuron-Olig2-ChIP-Seq(GSE30882)	RCCATMTGTT	0.1	-2.793	0.1361	499	0.1167	853.3	0.1092
Tbx20(T-box)/Heart-Tbx20-ChIP-Seq(GSE29636)	GGTGYTGACAGS	0.1	-2.778	0.1374	54	0.0126	79.7	0.0102
PPARa(NR),DR1/Liver-Ppara-ChIP-Seq(GSE47954)	VNAGGKCAAAGGTCA	0.1	-2.753	0.1402	241	0.0563	399.3	0.0511
Hoxa10(Homeobox)/ChickenMSG-Hoxa10.Flag-ChIP-Seq(GSE86088)	GGYAATGAAA	0.1	-2.733	0.1423	107	0.025	168.5	0.0216
Unknown-ESC-element(?)/mES-Nanog-ChIP-Seq(GSE11724)	CACAGCAGGGGG	0.1	-2.6	0.1617	183	0.0428	300.6	0.0385
HRE(HSF)/Striatum-HSF1-ChIP-Seq(GSE38000)	TTCTAGAABNTTCTA	0.1	-2.524	0.1737	47	0.011	69.6	0.0089
Zic(Zf)/Cerebellum-ZIC1.2-ChIP-Seq(GSE60731)	CCTGCTGAGH	0.1	-2.497	0.1776	223	0.0521	371.4	0.0475
GATA3(Zf),DR8/iTreg-Gata3-ChIP-Seq(GSE20898)	AGATSTNDNNDSAGATAASN	0.1	-2.483	0.1791	22	0.0051	29.5	0.0038
CTCF-SatelliteElement(Zf?)/CD4+-CTCF-ChIP-Seq(Barski_et_al.)	TGCAGTTCCMVNWRTGGCCA	0.1	-2.469	0.1808	4	0.0009	3.5	0.0004
PRDM10(Zf)/HEK293-PRDM10.eGFP-ChIP-Seq(Encode)	TGGTACATTCCA	0.1	-2.461	0.1813	119	0.0278	191.7	0.0245
HIF-1a(bHLH)/MCF7-HIF1a-ChIP-Seq(GSE28352)	TACGTGCV	0.1	-2.45	0.1826	57	0.0133	86.5	0.0111
X-box(HTH)/NPC-H3K4me1-ChIP-Seq(GSE16256)	GGTTGCCATGGCAA	0.1	-2.431	0.1852	18	0.0042	23.1	0.003
bHLHE41(bHLH)/proB-Bhlhe41-ChIP-Seq(GSE93764)	KCACGTGMCN	0.1	-2.413	0.1875	252	0.0589	423.3	0.0542
HOXA2(Homeobox)/mES-Hoxa2-ChIP-Seq(Donaldson_et_al.)	GYCATCMATCAT	0.1	-2.408	0.1876	14	0.0033	17.5	0.0022
CEBP:AP1(bZIP)/ThioMac-CEBPb-ChIP-Seq(GSE21512)	DRTGTTGCAA	0.1	-2.364	0.1952	152	0.0355	249.6	0.0319
En1(Homeobox)/SUM149-EN1-ChIP-Seq(GSE120957)	NDCTAATTAS	0.1	-2.338	0.1994	435	0.1017	749	0.0958
DUX(Homeobox)/C2C12-Dux-ChIP-Seq(GSE87279)	BCWGATTCAATCAAN	1	-2.255	0.2146	2	0.0005	0	0
REST-NRSF(Zf)/Jurkat-NRSF-ChIP-Seq	GGMGCTGTCCATGGTGCTGA	1	-2.255	0.2146	2	0.0005	0	0
Dlx3(Homeobox)/Kerainocytes-Dlx3-ChIP-Seq(GSE89884)	NDGTAATTAC	1	-2.253	0.2146	157	0.0367	259.9	0.0333
E2F7(E2F)/Hela-E2F7-ChIP-Seq(GSE32673)	VDTTTCCCGCCA	1	-2.248	0.2146	15	0.0035	19.6	0.0025
Pax8(Paired,Homeobox)/Thyroid-Pax8-ChIP-Seq(GSE26938)	GTCATGCHTGRCTGS	1	-2.207	0.2221	89	0.0208	142.2	0.0182
Unknown(Homeobox)/Limb-p300-ChIP-Seq	SSCMATWAAA	1	-2.181	0.2268	126	0.0295	206.5	0.0264
HNF4a(NR),DR1/HepG2-HNF4a-ChIP-Seq(GSE25021)	CARRGKBCAAAGTYCA	1	-2.109	0.2426	103	0.0241	167.9	0.0215
E2F4(E2F)/K562-E2F4-ChIP-Seq(GSE31477)	GGCGGGAAAH	1	-2.075	0.25	69	0.0161	109.8	0.0141
Atf4(bZIP)/MEF-Atf4-ChIP-Seq(GSE35681)	MTGATGCAAT	1	-2.068	0.2507	56	0.0131	87.7	0.0112
Stat3+il21(Stat)/CD4-Stat3-ChIP-Seq(GSE19198)	SVYTTCCNGGAARB	1	-2.041	0.2563	136	0.0318	225.5	0.0288
Cux2(Homeobox)/Liver-Cux2-ChIP-Seq(GSE35985)	HNRAATCAAT	1	-2.027	0.2588	57	0.0133	89.6	0.0115
MyoG(bHLH)/C2C12-MyoG-ChIP-Seq(GSE36024)	AACAGCTG	1	-2.004	0.2636	338	0.079	582.6	0.0745
DLX5(Homeobox)/BasalGanglia-Dlx5-ChIP-seq(GSE124936)	SSTAATTA	1	-2.002	0.2636	178	0.0416	299.4	0.0383
TEAD1(TEAD)/HepG2-TEAD1-ChIP-Seq(Encode)	CYRCATTCCA	1	-1.987	0.2658	183	0.0428	308.3	0.0394
PPARE(NR),DR1/3T3L1-Pparg-ChIP-Seq(GSE13511)	TGACCTTTGCCCCA	1	-1.984	0.2658	204	0.0477	345.5	0.0442
Nr5a2(NR)/mES-Nr5a2-ChIP-Seq(GSE19019)	BTCAAGGTCA	1	-1.946	0.2745	121	0.0283	201	0.0257
PAX6(Paired,Homeobox)/Forebrain-Pax6-ChIP-Seq(GSE66961)	NGTGTTCAVTSAAGCGKAAA	1	-1.943	0.2745	20	0.0047	29	0.0037
TEAD3(TEA)/HepG2-TEAD3-ChIP-Seq(Encode)	TRCATTCCAG	1	-1.934	0.2753	220	0.0514	374.2	0.0479
Zic3(Zf)/mES-Zic3-ChIP-Seq(GSE37889)	GGCCYCCTGCTGDGH	1	-1.921	0.2779	187	0.0437	316.7	0.0405
Duxbl(Homeobox)/NIH3T3-Duxbl.HA-ChIP-Seq(GSE119782)	TAAYCYAATCAA	1	-1.885	0.2867	11	0.0026	14.7	0.0019
ZEB1(Zf)/PDAC-ZEB1-ChIP-Seq(GSE64557)	VCAGGTRDRY	1	-1.834	0.3005	594	0.1389	1044.4	0.1336
Rfx5(HTH)/GM12878-Rfx5-ChIP-Seq(GSE31477)	SCCTAGCAACAG	1	-1.766	0.3202	68	0.0159	110.6	0.0141
p73(p53)/Trachea-p73-ChIP-Seq(PRJNA310161)	NRRRCAWGTCCDGRCATGYY	1	-1.708	0.3377	10	0.0023	13.3	0.0017
Hoxc9(Homeobox)/Ainv15-Hoxc9-ChIP-Seq(GSE21812)	GGCCATAAATCA	1	-1.706	0.3377	89	0.0208	147.9	0.0189
CRX(Homeobox)/Retina-Crx-ChIP-Seq(GSE20012)	GCTAATCC	1	-1.706	0.3377	458	0.1071	803.1	0.1028
RARg(NR)/ES-RARg-ChIP-Seq(GSE30538)	AGGTCAAGGTCA	1	-1.666	0.3479	6	0.0014	7.8	0.001
Egr2(Zf)/Thymocytes-Egr2-ChIP-Seq(GSE34254)	NGCGTGGGCGGR	1	-1.663	0.3479	33	0.0077	51.5	0.0066
OCT:OCT-short(POU,Homeobox)/NPC-OCT6-ChIP-Seq(GSE43916)	ATGCATWATGCATRW	1	-1.621	0.3608	113	0.0264	190.9	0.0244
Chop(bZIP)/MEF-Chop-ChIP-Seq(GSE35681)	ATTGCATCAT	1	-1.589	0.3711	38	0.0089	61	0.0078
Sox2(HMG)/mES-Sox2-ChIP-Seq(GSE11431)	BCCATTGTTC	1	-1.588	0.3711	153	0.0358	261.4	0.0334
LEF1(HMG)/H1-LEF1-ChIP-Seq(GSE64758)	CCTTTGATST	1	-1.579	0.3717	107	0.025	180.7	0.0231
THRb(NR)/HepG2-THRb.Flag-ChIP-Seq(Encode)	GGTCACCTGAGGTCA	1	-1.574	0.3722	141	0.033	240.6	0.0308
EBF2(EBF)/BrownAdipose-EBF2-ChIP-Seq(GSE97114)	NABTCCCWDGGGAVH	1	-1.565	0.3741	208	0.0486	359.9	0.046
Ascl2(bHLH)/ESC-Ascl2-ChIP-Seq(GSE97712)	SSRGCAGCTGCH	1	-1.563	0.3741	407	0.0952	715.6	0.0916
HIF-1b(HLH)/T47D-HIF1b-ChIP-Seq(GSE59937)	RTACGTGC	1	-1.537	0.3814	224	0.0524	388.9	0.0498
PU.1:IRF8(ETS:IRF)/pDC-Irf8-ChIP-Seq(GSE66899)	GGAAGTGAAAST	1	-1.528	0.3835	23	0.0054	35.8	0.0046
MNT(bHLH)/HepG2-MNT-ChIP-Seq(Encode)	DGCACACGTG	1	-1.501	0.3925	218	0.051	378.3	0.0484
MYNN(Zf)/HEK293-MYNN.eGFP-ChIP-Seq(Encode)	TTCAAAWTAAAAGTC	1	-1.494	0.3936	37	0.0087	59.2	0.0076
TCFL2(HMG)/K562-TCF7L2-ChIP-Seq(GSE29196)	ACWTCAAAGG	1	-1.482	0.3967	12	0.0028	17.8	0.0023
Hoxd10(Homeobox)/ChickenMSG-Hoxd10.Flag-ChIP-Seq(GSE86088)	GGCMATGAAA	1	-1.465	0.4017	198	0.0463	343.3	0.0439
GRE(NR),IR3/A549-GR-ChIP-Seq(GSE32465)	NRGVACABNVTGTYCY	1	-1.457	0.4018	31	0.0072	49.3	0.0063
Hoxb4(Homeobox)/ES-Hoxb4-ChIP-Seq(GSE34014)	TGATTRATGGCY	1	-1.457	0.4018	31	0.0072	49.6	0.0064
ZNF143|STAF(Zf)/CUTLL-ZNF143-ChIP-Seq(GSE29600)	ATTTCCCAGVAKSCY	1	-1.371	0.4363	64	0.015	107.4	0.0137
STAT1(Stat)/HelaS3-STAT1-ChIP-Seq(GSE12782)	NATTTCCNGGAAAT	1	-1.358	0.4404	41	0.0096	67.4	0.0086
Nkx6.1(Homeobox)/Islet-Nkx6.1-ChIP-Seq(GSE40975)	GKTAATGR	1	-1.347	0.4433	585	0.1368	1042.6	0.1334
GSC(Homeobox)/FrogEmbryos-GSC-ChIP-Seq(DRA000576)	RGGATTAR	1	-1.338	0.4458	200	0.0468	350	0.0448
NeuroG2(bHLH)/Fibroblast-NeuroG2-ChIP-Seq(GSE75910)	ACCATCTGTT	1	-1.335	0.4458	407	0.0952	721.3	0.0923
ZNF415(Zf)/HEK293-ZNF415.GFP-ChIP-Seq(GSE58341)	GRTGMTRGAGCC	1	-1.331	0.4458	131	0.0306	226.6	0.029
Slug(Zf)/Mesoderm-Snai2-ChIP-Seq(GSE61475)	SNGCACCTGCHS	1	-1.33	0.4458	196	0.0458	342.5	0.0438
GRE(NR),IR3/RAW264.7-GRE-ChIP-Seq(Unpublished)	VAGRACAKWCTGTYC	1	-1.297	0.4573	51	0.0119	85.4	0.0109
CEBP:CEBP(bZIP)/MEF-Chop-ChIP-Seq(GSE35681)	NTNATGCAAYMNNHTGMAAY	1	-1.295	0.4573	21	0.0049	33.5	0.0043
Nkx2.1(Homeobox)/LungAC-Nkx2.1-ChIP-Seq(GSE43252)	RSCACTYRAG	1	-1.248	0.4766	613	0.1433	1096	0.1402
Barx1(Homeobox)/Stomach-Barx1.3xFlag-ChIP-Seq(GSE69483)	AAACMATTAN	1	-1.247	0.4766	83	0.0194	142.9	0.0183
Atoh1(bHLH)/Cerebellum-Atoh1-ChIP-Seq(GSE22111)	VNRVCAGCTGGY	1	-1.238	0.478	299	0.0699	529.2	0.0677
Pit1(Homeobox)/GCrat-Pit1-ChIP-Seq(GSE58009)	ATGMATATDC	1	-1.231	0.4795	196	0.0458	344.7	0.0441
ZNF41(Zf)/HEK293-ZNF41.GFP-ChIP-Seq(GSE58341)	CCTCATGGTGYCYTWYTCCCTTGTG	1	-1.224	0.4808	4	0.0009	5.4	0.0007
PU.1-IRF(ETS:IRF)/Bcell-PU.1-ChIP-Seq(GSE21512)	MGGAAGTGAAAC	1	-1.204	0.489	189	0.0442	332.6	0.0426
HEB(bHLH)/mES-Heb-ChIP-Seq(GSE53233)	VCAGCTGBNN	1	-1.197	0.4905	660	0.1543	1183.1	0.1514
EWS:ERG-fusion(ETS)/CADO_ES1-EWS:ERG-ChIP-Seq(SRA014231)	ATTTCCTGTN	1	-1.195	0.4905	137	0.032	239.1	0.0306
Gfi1b(Zf)/HPC7-Gfi1b-ChIP-Seq(GSE22178)	MAATCACTGC	1	-1.189	0.4908	114	0.0267	198.7	0.0254
Isl1(Homeobox)/Neuron-Isl1-ChIP-Seq(GSE31456)	CTAATKGV	1	-1.148	0.5096	399	0.0933	712.8	0.0912
E2A(bHLH),near_PU.1/Bcell-PU.1-ChIP-Seq(GSE21512)	NVCACCTGBN	1	-1.142	0.5108	500	0.1169	895.6	0.1146
E2A(bHLH)/proBcell-E2A-ChIP-Seq(GSE21978)	DNRCAGCTGY	1	-1.113	0.5241	516	0.1206	925.5	0.1184
Lhx1(Homeobox)/EmbryoCarcinoma-Lhx1-ChIP-Seq(GSE70957)	NNYTAATTAR	1	-1.112	0.5241	234	0.0547	415.4	0.0531
HINFP(Zf)/K562-HINFP.eGFP-ChIP-Seq(Encode)	TWVGGTCCGC	1	-1.112	0.5241	38	0.0089	64.6	0.0083
ZNF136(Zf)/HEK293-ZNF136.GFP-ChIP-Seq(GSE58341)	YTKGATAHAGTATTCTWGGTNGGCA	1	-1.107	0.5241	11	0.0026	17.7	0.0023
NRF(NRF)/Promoter	STGCGCATGCGC	1	-1.105	0.5241	22	0.0051	36.4	0.0047
IRF8(IRF)/BMDM-IRF8-ChIP-Seq(GSE77884)	GRAASTGAAAST	1	-1.088	0.5278	39	0.0091	66.8	0.0085
Lhx2(Homeobox)/HFSC-Lhx2-ChIP-Seq(GSE48068)	TAATTAGN	1	-1.064	0.5386	235	0.0549	419	0.0536
Phox2a(Homeobox)/Neuron-Phox2a-ChIP-Seq(GSE31456)	YTAATYNRATTA	1	-1.054	0.5419	63	0.0147	109.3	0.014
Nanog(Homeobox)/mES-Nanog-ChIP-Seq(GSE11724)	RGCCATTAAC	1	-1.046	0.5445	929	0.2172	1678.4	0.2147
PBX2(Homeobox)/K562-PBX2-ChIP-Seq(Encode)	RTGATTKATRGN	1	-1.045	0.5445	131	0.0306	231.3	0.0296
Pdx1(Homeobox)/Islet-Pdx1-ChIP-Seq(SRA008281)	YCATYAATCA	1	-1.006	0.5627	155	0.0362	275.2	0.0352
Otx2(Homeobox)/EpiLC-Otx2-ChIP-Seq(GSE56098)	NYTAATCCYB	1	-0.9927	0.5681	126	0.0295	223.7	0.0286
DLX2(Homeobox)/BasalGanglia-Dlx2-ChIP-seq(GSE124936)	NNNTAATTAS	1	-0.9882	0.5687	346	0.0809	621.2	0.0795
p53(p53)/mES-cMyc-ChIP-Seq(GSE11431)	ACATGCCCGGGCAT	1	-0.9825	0.57	3	0.0007	4.8	0.0006
Hoxd12(Homeobox)/ChickenMSG-Hoxd12.Flag-ChIP-Seq(GSE86088)	HDGYAATGAAAN	1	-0.9743	0.5727	343	0.0802	616.1	0.0788
E2F1(E2F)/Hela-E2F1-ChIP-Seq(GSE22478)	CWGGCGGGAA	1	-0.9686	0.574	31	0.0072	53.4	0.0068
DMRT1(DM)/Testis-DMRT1-ChIP-Seq(GSE64892)	TWGHWACAWTGTWDC	1	-0.9586	0.5778	36	0.0084	63	0.0081
Snail1(Zf)/LS174T-SNAIL1.HA-ChIP-Seq(GSE127183)	TRCACCTGCY	1	-0.9569	0.5778	287	0.0671	515	0.0659
Zic2(Zf)/ESC-Zic2-ChIP-Seq(SRP197560)	CHCAGCRGGRGG	1	-0.9531	0.5778	130	0.0304	231.4	0.0296
CDX4(Homeobox)/ZebrafishEmbryos-Cdx4.Myc-ChIP-Seq(GSE48254)	NGYCATAAAWCH	1	-0.9494	0.5778	177	0.0414	316.7	0.0405
Egr1(Zf)/K562-Egr1-ChIP-Seq(GSE32465)	TGCGTGGGYG	1	-0.9312	0.5858	122	0.0285	217.7	0.0278
ZNF692(Zf)/HEK293-ZNF692.GFP-ChIP-Seq(GSE58341)	GTGGGCCCCA	1	-0.925	0.5875	33	0.0077	57.8	0.0074
DUX4(Homeobox)/Myoblasts-DUX4.V5-ChIP-Seq(GSE75791)	NWTAAYCYAATCAWN	1	-0.924	0.5875	7	0.0016	11.5	0.0015
Arnt:Ahr(bHLH)/MCF7-Arnt-ChIP-Seq(Lo_et_al.)	TBGCACGCAA	1	-0.9199	0.5875	118	0.0276	211	0.027
LHX9(Homeobox)/Hct116-LHX9.V5-ChIP-Seq(GSE116822)	NGCTAATTAG	1	-0.9189	0.5875	304	0.0711	547.1	0.07
Cdx2(Homeobox)/mES-Cdx2-ChIP-Seq(GSE14586)	GYMATAAAAH	1	-0.898	0.5955	136	0.0318	243.7	0.0312
NRF1(NRF)/MCF7-NRF1-ChIP-Seq(Unpublished)	CTGCGCATGCGC	1	-0.8813	0.6035	12	0.0028	20.8	0.0027
ZNF768(Zf)/Rajj-ZNF768-ChIP-Seq(GSE111879)	RHHCAGAGAGGB	1	-0.8769	0.6042	4	0.0009	6.3	0.0008
GFX(?)/Promoter	ATTCTCGCGAGA	1	-0.8639	0.6101	1	0.0002	0.6	0.0001
SpiB(ETS)/OCILY3-SPIB-ChIP-Seq(GSE56857)	AAAGRGGAAGTG	1	-0.8136	0.6395	29	0.0068	51.1	0.0065
Tcf12(bHLH)/GM12878-Tcf12-ChIP-Seq(GSE32465)	VCAGCTGYTG	1	-0.8089	0.6404	313	0.0732	567.2	0.0726
NFkB-p65(RHD)/GM12787-p65-ChIP-Seq(GSE19485)	WGGGGATTTCCC	1	-0.8076	0.6404	82	0.0192	147.8	0.0189
Hand2(bHLH)/Mesoderm-Hand2-ChIP-Seq(GSE61475)	TGACANARRCCAGRC	1	-0.8053	0.6404	93	0.0217	167.4	0.0214
TATA-Box(TBP)/Promoter	CCTTTTAWAGSC	1	-0.781	0.6521	212	0.0496	384.4	0.0492
VDR(NR),DR3/GM10855-VDR+vitD-ChIP-Seq(GSE22484)	ARAGGTCANWGAGTTCANNN	1	-0.7598	0.6639	43	0.0101	77.7	0.0099
Ets1-distal(ETS)/CD4+-PolII-ChIP-Seq(Barski_et_al.)	MACAGGAAGT	1	-0.7529	0.6664	60	0.014	108.7	0.0139
ZNF341(Zf)/EBV-ZNF341-ChIP-Seq(GSE113194)	GGAACAGCCG	1	-0.734	0.6769	152	0.0355	276.5	0.0354
Sox15(HMG)/CPA-Sox15-ChIP-Seq(GSE62909)	RAACAATGGN	1	-0.6917	0.7039	176	0.0412	321.6	0.0411
EWS:FLI1-fusion(ETS)/SK_N_MC-EWS:FLI1-ChIP-Seq(SRA014231)	VACAGGAAAT	1	-0.6884	0.704	107	0.025	195.4	0.025
PRDM1(Zf)/Hela-PRDM1-ChIP-Seq(GSE31477)	ACTTTCACTTTC	1	-0.6812	0.7068	73	0.0171	133	0.017
Bcl6(Zf)/Liver-Bcl6-ChIP-Seq(GSE31578)	NNNCTTTCCAGGAAA	1	-0.6751	0.7089	243	0.0568	444.7	0.0569
Sox10(HMG)/SciaticNerve-Sox3-ChIP-Seq(GSE35132)	CCWTTGTYYB	1	-0.6745	0.7089	313	0.0732	572.3	0.0732
OCT:OCT(POU,Homeobox,IR1)/NPC-Brn2-ChIP-Seq(GSE35496)	ATGAATWATTCATGA	1	-0.663	0.7108	3	0.0007	5.6	0.0007
ZBTB33(Zf)/GM12878-ZBTB33-ChIP-Seq(GSE32465)	GGVTCTCGCGAGAAC	1	-0.663	0.7108	3	0.0007	5.1	0.0007
E2F(E2F)/Hela-CellCycle-Expression	TTSGCGCGAAAA	1	-0.6294	0.7305	4	0.0009	7.2	0.0009
ZKSCAN1(Zf)/HepG2-ZKSCAN1-ChIP-Seq(Encode)	GCACAYAGTAGGKCY	1	-0.6294	0.7305	4	0.0009	7.5	0.001
Ptf1a(bHLH)/Panc1-Ptf1a-ChIP-Seq(GSE47459)	ACAGCTGTTN	1	-0.608	0.744	866	0.2025	1588	0.2032
DMRT6(DM)/Testis-DMRT6-ChIP-Seq(GSE60440)	YDGHTACAWTGTADC	1	-0.5913	0.7541	27	0.0063	50.2	0.0064
ZNF7(Zf)/HepG2-ZNF7.Flag-ChIP-Seq(Encode)	CTGCCWVCTTTTRTA	1	-0.5907	0.7541	91	0.0213	168.6	0.0216
Myf5(bHLH)/GM-Myf5-ChIP-Seq(GSE24852)	BAACAGCTGT	1	-0.5706	0.7652	212	0.0496	391.4	0.0501
E2F6(E2F)/Hela-E2F6-ChIP-Seq(GSE31477)	GGCGGGAARN	1	-0.5509	0.778	78	0.0182	145.8	0.0187
GFY(?)/Promoter	ACTACAATTCCC	1	-0.5382	0.7856	9	0.0021	17.4	0.0022
RUNX1(Runt)/Jurkat-RUNX1-ChIP-Seq(GSE29180)	AAACCACARM	1	-0.5369	0.7856	170	0.0397	315	0.0403
Ap4(bHLH)/AML-Tfap4-ChIP-Seq(GSE45738)	NAHCAGCTGD	1	-0.5312	0.7862	351	0.0821	648.5	0.083
STAT4(Stat)/CD4-Stat4-ChIP-Seq(GSE22104)	NYTTCCWGGAAR	1	-0.5249	0.7888	160	0.0374	297.1	0.038
FXR(NR),IR1/Liver-FXR-ChIP-Seq(Chong_et_al.)	AGGTCANTGACCTB	1	-0.524	0.7888	89	0.0208	166.5	0.0213
E2F3(E2F)/MEF-E2F3-ChIP-Seq(GSE71376)	BTKGGCGGGAAA	1	-0.5056	0.7993	99	0.0231	185.7	0.0238
Twist(bHLH)/HMLE-TWIST1-ChIP-Seq(Chang_et_al)	VCAKCTGGNNNCCAGMTGBN	1	-0.5034	0.7993	29	0.0068	55.5	0.0071
Sox6(HMG)/Myotubes-Sox6-ChIP-Seq(GSE32627)	CCATTGTTNY	1	-0.5033	0.7993	279	0.0652	517.1	0.0662
HNF1b(Homeobox)/PDAC-HNF1B-ChIP-Seq(GSE64557)	GTTAATNATTAA	1	-0.4707	0.8203	25	0.0058	48.3	0.0062
Tcf21(bHLH)/ArterySmoothMuscle-Tcf21-ChIP-Seq(GSE61369)	NAACAGCTGG	1	-0.4587	0.8278	280	0.0655	521.1	0.0667
Pax7(Paired,Homeobox),long/Myoblast-Pax7-ChIP-Seq(GSE25064)	TAATCHGATTAC	1	-0.4504	0.8322	3	0.0007	6.2	0.0008
YY1(Zf)/Promoter	CAAGATGGCGGC	1	-0.4488	0.8322	5	0.0012	10.8	0.0014
Pax7(Paired,Homeobox),longest/Myoblast-Pax7-ChIP-Seq(GSE25064)	NTAATTDGCYAATTANNWWD	1	-0.4419	0.8344	2	0.0005	4.2	0.0005
GFY-Staf(?,Zf)/Promoter	RACTACAATTCCCAGAAKGC	1	-0.4403	0.8344	7	0.0016	14.8	0.0019
Ascl1(bHLH)/NeuralTubes-Ascl1-ChIP-Seq(GSE55840)	NNVVCAGCTGBN	1	-0.4395	0.8344	495	0.1157	918.2	0.1175
NFkB-p65-Rel(RHD)/ThioMac-LPS-Expression(GSE23622)	GGAAATTCCC	1	-0.4353	0.8344	8	0.0019	16	0.0021
Nkx2.5(Homeobox)/HL1-Nkx2.5.biotin-ChIP-Seq(GSE21529)	RRSCACTYAA	1	-0.4262	0.8377	463	0.1083	860.4	0.1101
DLX1(Homeobox)/BasalGanglia-Dlx1-ChIP-seq(GSE124936)	NSNNTAATTA	1	-0.4187	0.8415	287	0.0671	536.7	0.0687
ZNF528(Zf)/HEK293-ZNF528.GFP-ChIP-Seq(GSE58341)	AGAAATGACTTCCCT	1	-0.4074	0.8486	1	0.0002	2.2	0.0003
Phox2b(Homeobox)/CLBGA-PHOX2B-ChIP-Seq(GSE90683)	TTAATTNAATTA	1	-0.4043	0.8488	26	0.0061	51.7	0.0066
ZNF317(Zf)/HEK293-ZNF317.GFP-ChIP-Seq(GSE58341)	GTCWGCTGTYYCTCT	1	-0.3994	0.8505	15	0.0035	30.2	0.0039
ZNF165(Zf)/WHIM12-ZNF165-ChIP-Seq(GSE65937)	AAGGKGRCGCAGGCA	1	-0.389	0.8569	29	0.0068	57	0.0073
SCL(bHLH)/HPC7-Scl-ChIP-Seq(GSE13511)	AVCAGCTG	1	-0.389	0.8569	1294	0.3025	2389.5	0.3057
TCF4(bHLH)/SHSY5Y-TCF4-ChIP-Seq(GSE96915)	SMCATCTGKH	1	-0.3878	0.8569	390	0.0912	728.7	0.0932
Sox4(HMG)/proB-Sox4-ChIP-Seq(GSE50066)	YCTTTGTTCC	1	-0.3749	0.8617	145	0.0339	275.2	0.0352
PRDM15(Zf)/ESC-Prdm15-ChIP-Seq(GSE73694)	YCCDNTCCAGGTTTT	1	-0.3705	0.863	168	0.0393	318.9	0.0408
Nkx3.1(Homeobox)/LNCaP-Nkx3.1-ChIP-Seq(GSE28264)	AAGCACTTAA	1	-0.3579	0.8715	507	0.1185	946.5	0.1211
Pit1+1bp(Homeobox)/GCrat-Pit1-ChIP-Seq(GSE58009)	ATGCATAATTCA	1	-0.3356	0.8886	52	0.0122	102.9	0.0132
ETS:E-box(ETS,bHLH)/HPC7-Scl-ChIP-Seq(GSE22178)	AGGAARCAGCTG	1	-0.3256	0.895	18	0.0042	37.7	0.0048
SCRT1(Zf)/HEK293-SCRT1.eGFP-ChIP-Seq(Encode)	GCAACAGGTG	1	-0.3206	0.8969	66	0.0154	129.6	0.0166
NFAT:AP1(RHD,bZIP)/Jurkat-NFATC1-ChIP-Seq(Jolma_et_al.)	SARTGGAAAAWRTGAGTCAB	1	-0.3204	0.8969	20	0.0047	41.9	0.0054
Tcf3(HMG)/mES-Tcf3-ChIP-Seq(GSE11724)	ASWTCAAAGG	1	-0.3165	0.8969	36	0.0084	72.1	0.0092
RUNX-AML(Runt)/CD4+-PolII-ChIP-Seq(Barski_et_al.)	GCTGTGGTTW	1	-0.3077	0.901	122	0.0285	235.9	0.0302
Brachyury(T-box)/Mesoendoderm-Brachyury-ChIP-exo(GSE54963)	ANTTMRCASBNNNGTGYKAAN	1	-0.2956	0.9095	43	0.0101	86.2	0.011
ZNF264(Zf)/HEK293-ZNF264.GFP-ChIP-Seq(GSE58341)	RGGGCACTAACY	1	-0.2856	0.9161	114	0.0267	221.7	0.0284
PBX1(Homeobox)/MCF7-PBX1-ChIP-Seq(GSE28007)	GSCTGTCACTCA	1	-0.2754	0.9229	12	0.0028	26.6	0.0034
Brn2(POU,Homeobox)/NPC-Brn2-ChIP-Seq(GSE35496)	ATGAATATTC	1	-0.2743	0.9229	11	0.0026	24.7	0.0032
Oct6(POU,Homeobox)/NPC-Pou3f1-ChIP-Seq(GSE35496)	WATGCAAATGAG	1	-0.2726	0.9229	63	0.0147	125.8	0.0161
PSE(SNAPc)/K562-mStart-Seq	WAVTCACCMTAASYDAAAAG	1	-0.2639	0.9259	77	0.018	153	0.0196
Sox3(HMG)/NPC-Sox3-ChIP-Seq(GSE33059)	CCWTTGTY	1	-0.2559	0.9307	320	0.0748	608.2	0.0778
Nkx2.2(Homeobox)/NPC-Nkx2.2-ChIP-Seq(GSE61673)	BTBRAGTGSN	1	-0.2358	0.947	397	0.0928	753.5	0.0964
Tcf7(HMG)/GM12878-TCF7-ChIP-Seq(Encode)	CTTTGATGTGSB	1	-0.2351	0.947	42	0.0098	86.6	0.0111
OCT:OCT(POU,Homeobox)/NPC-OCT6-ChIP-Seq(GSE43916)	YATGCATATRCATRT	1	-0.2291	0.9483	17	0.004	37.8	0.0048
PAX3:FKHR-fusion(Paired,Homeobox)/Rh4-PAX3:FKHR-ChIP-Seq(GSE19063)	ACCRTGACTAATTNN	1	-0.1939	0.977	25	0.0058	54.3	0.0069
Srebp2(bHLH)/HepG2-Srebp2-ChIP-Seq(GSE31477)	CGGTCACSCCAC	1	-0.1939	0.977	25	0.0058	54.1	0.0069
Tbx21(T-box)/GM12878-TBX21-ChIP-Seq(Encode)	AGGTGTGAAA	1	-0.1777	0.9903	165	0.0386	324.9	0.0416
RAR:RXR(NR),DR5/ES-RAR-ChIP-Seq(GSE56893)	RGGTCADNNAGAGGTCAV	1	-0.1774	0.9903	5	0.0012	13.5	0.0017
Bapx1(Homeobox)/VertebralCol-Bapx1-ChIP-Seq(GSE36672)	TTRAGTGSYK	1	-0.1735	0.9903	403	0.0942	771.7	0.0987
HIC1(Zf)/Treg-ZBTB29-ChIP-Seq(GSE99889)	TGCCAGCB	1	-0.1718	0.9903	563	0.1316	1069.6	0.1369
Reverb(NR),DR2/RAW-Reverba.biotin-ChIP-Seq(GSE45914)	GTRGGTCASTGGGTCA	1	-0.1655	0.9917	27	0.0063	59.2	0.0076
Mouse_Recombination_Hotspot(Zf)/Testis-DMC1-ChIP-Seq(GSE24438)	ACTYKNATTCGTGNTACTTC	1	-0.1583	0.9962	8	0.0019	20.6	0.0026
ZBTB18(Zf)/HEK293-ZBTB18.GFP-ChIP-Seq(GSE58341)	AACATCTGGA	1	-0.1521	0.9998	102	0.0238	206.5	0.0264
ZNF322(Zf)/HEK293-ZNF322.GFP-ChIP-Seq(GSE58341)	GAGCCTGGTACTGWGCCTGR	1	-0.1506	0.9998	57	0.0133	119.3	0.0153
BHLHA15(bHLH)/NIH3T3-BHLHB8.HA-ChIP-Seq(GSE119782)	NAMCAGCTGK	1	-0.1473	0.9998	368	0.086	709.9	0.0908
NFAT(RHD)/Jurkat-NFATC1-ChIP-Seq(Jolma_et_al.)	ATTTTCCATT	1	-0.1399	1	126	0.0295	253.3	0.0324
Tbx5(T-box)/HL1-Tbx5.biotin-ChIP-Seq(GSE21529)	AGGTGTCA	1	-0.1254	1	853	0.1994	1615.7	0.2067
Pitx1(Homeobox)/Chicken-Pitx1-ChIP-Seq(GSE38910)	TAATCCCN	1	-0.1187	1	863	0.2018	1635.6	0.2093
GLI3(Zf)/Limb-GLI3-ChIP-Chip(GSE11077)	CGTGGGTGGTCC	1	-0.1133	1	12	0.0028	30.5	0.0039
Hnf1(Homeobox)/Liver-Foxa2-Chip-Seq(GSE25694)	GGTTAAWCATTAA	1	-0.1114	1	20	0.0047	48	0.0061
EBNA1(EBV-virus)/Raji-EBNA1-ChIP-Seq(GSE30709)	GGYAGCAYDTGCTDCCCNNN	1	-0.1106	1	2	0.0005	7	0.0009
Twist2(bHLH)/Myoblast-Twist2.Ty1-ChIP-Seq(GSE127998)	MCAGCTGBYH	1	-0.105	1	461	0.1078	890.2	0.1139
Hoxa11(Homeobox)/ChickenMSG-Hoxa11.Flag-ChIP-Seq(GSE86088)	TTTTATGGCM	1	-0.1008	1	436	0.1019	844.5	0.108
RUNX2(Runt)/PCa-RUNX2-ChIP-Seq(GSE33889)	NWAACCACADNN	1	-0.09912	1	141	0.033	286.8	0.0367
HIF2a(bHLH)/785_O-HIF2a-ChIP-Seq(GSE34871)	GCACGTACCC	1	-0.09287	1	60	0.014	129.2	0.0165
EBF(EBF)/proBcell-EBF-ChIP-Seq(GSE21978)	DGTCCCYRGGGA	1	-0.09128	1	35	0.0082	79.9	0.0102
Sox9(HMG)/Limb-SOX9-ChIP-Seq(GSE73225)	AGGVNCCTTTGT	1	-0.09069	1	142	0.0332	289.4	0.037
AMYB(HTH)/Testes-AMYB-ChIP-Seq(GSE44588)	TGGCAGTTGG	1	-0.08895	1	330	0.0772	647.7	0.0829
GATA:SCL(Zf,bHLH)/Ter119-SCL-ChIP-Seq(GSE18720)	CRGCTGBNGNSNNSAGATAA	1	-0.08293	1	16	0.0037	40.3	0.0052
Mef2c(MADS)/GM12878-Mef2c-ChIP-Seq(GSE32465)	DCYAAAAATAGM	1	-0.08241	1	50	0.0117	110.7	0.0142
RUNX(Runt)/HPC7-Runx1-ChIP-Seq(GSE22178)	SAAACCACAG	1	-0.07983	1	119	0.0278	246.5	0.0315
BMYB(HTH)/Hela-BMYB-ChIP-Seq(GSE27030)	NHAACBGYYV	1	-0.07782	1	305	0.0713	602	0.077
Tbx6(T-box)/ESC-Tbx6-ChIP-Seq(GSE93524)	DAGGTGTBAA	1	-0.07594	1	218	0.051	437.7	0.056
MyoD(bHLH)/Myotube-MyoD-ChIP-Seq(GSE21614)	RRCAGCTGYTSY	1	-0.07497	1	220	0.0514	441.8	0.0565
Mef2a(MADS)/HL1-Mef2a.biotin-ChIP-Seq(GSE21529)	CYAAAAATAG	1	-0.06389	1	61	0.0143	134.6	0.0172
PAX5(Paired,Homeobox)/GM12878-PAX5-ChIP-Seq(GSE32465)	GCAGCCAAGCRTGACH	1	-0.06349	1	72	0.0168	156.6	0.02
Hoxa13(Homeobox)/ChickenMSG-Hoxa13.Flag-ChIP-Seq(GSE86088)	CYHATAAAAN	1	-0.06067	1	476	0.1113	929.4	0.1189
HOXB13(Homeobox)/ProstateTumor-HOXB13-ChIP-Seq(GSE56288)	TTTTATKRGG	1	-0.05774	1	203	0.0475	412.2	0.0527
Srebp1a(bHLH)/HepG2-Srebp1a-ChIP-Seq(GSE31477)	RTCACSCCAY	1	-0.05524	1	33	0.0077	79	0.0101
Tbet(T-box)/CD8-Tbet-ChIP-Seq(GSE33802)	AGGTGTGAAM	1	-0.03935	1	186	0.0435	384.7	0.0492
PRDM14(Zf)/H1-PRDM14-ChIP-Seq(GSE22767)	RGGTCTCTAACY	1	-0.03785	1	42	0.0098	99.8	0.0128
Hoxd13(Homeobox)/ChickenMSG-Hoxd13.Flag-ChIP-Seq(GSE86088)	NCYAATAAAA	1	-0.03634	1	291	0.068	587.2	0.0751
Pax7(Paired,Homeobox)/Myoblast-Pax7-ChIP-Seq(GSE25064)	TAATCAATTA	1	-0.03324	1	7	0.0016	23.1	0.003
ZNF675(Zf)/HEK293-ZNF675.GFP-ChIP-Seq(GSE58341)	ARGAGGMCAAAATGW	1	-0.03143	1	15	0.0035	42.1	0.0054
GLIS3(Zf)/Thyroid-Glis3.GFP-ChIP-Seq(GSE103297)	CTCCCTGGGAGGCCN	1	-0.02889	1	361	0.0844	724	0.0926
ZNF669(Zf)/HEK293-ZNF669.GFP-ChIP-Seq(GSE58341)	GARTGGTCATCGCCC	1	-0.02405	1	7	0.0016	24.9	0.0032
Hoxd11(Homeobox)/ChickenMSG-Hoxd11.Flag-ChIP-Seq(GSE86088)	VGCCATAAAA	1	-0.02377	1	433	0.1012	864.9	0.1107
TRPS1(Zf)/MCF7-TRPS1-ChIP-Seq(GSE107013)	AGATAAGANN	1	-0.02329	1	341	0.0797	689.4	0.0882
Zfp57(Zf)/H1-ZFP57.HA-ChIP-Seq(GSE115387)	NANTGCSGCA	1	-0.02297	1	53	0.0124	125.7	0.0161
STAT6(Stat)/Macrophage-Stat6-ChIP-Seq(GSE38377)	TTCCKNAGAA	1	-0.0188	1	63	0.0147	147.4	0.0189
Gata6(Zf)/HUG1N-GATA6-ChIP-Seq(GSE51936)	YCTTATCTBN	1	-0.01697	1	132	0.0309	287.8	0.0368
Sox21(HMG)/ESC-SOX21-ChIP-Seq(GSE110505)	BCCWTTGTBYKV	1	-0.01491	1	276	0.0645	570.5	0.073
NFkB-p50,p52(RHD)/Monocyte-p50-ChIP-Chip(Schreiber_et_al.)	GGGGGAATCCCC	1	-0.01484	1	10	0.0023	33.7	0.0043
Gli2(Zf)/GM2-Gli2-ChIP-Chip(GSE112702)	YSTGGGTGGTCT	1	-0.009285	1	41	0.0096	105.9	0.0136
MYB(HTH)/ERMYB-Myb-ChIPSeq(GSE22095)	GGCVGTTR	1	-0.007161	1	352	0.0823	726.2	0.0929
Mef2b(MADS)/HEK293-Mef2b.V5-ChIP-Seq(GSE67450)	GCTATTTTTGGM	1	-0.003274	1	109	0.0255	254.3	0.0325
STAT6(Stat)/CD4-Stat6-ChIP-Seq(GSE22104)	ABTTCYYRRGAA	1	-0.00266	1	55	0.0129	142.8	0.0183
Gata4(Zf)/Heart-Gata4-ChIP-Seq(GSE35151)	NBWGATAAGR	1	-0.002285	1	139	0.0325	318.7	0.0408
Prop1(Homeobox)/GHFT1-PROP1.biotin-ChIP-Seq(GSE77302)	NTAATBNAATTA	1	-0.002206	1	86	0.0201	209.5	0.0268
CUX1(Homeobox)/K562-CUX1-ChIP-Seq(GSE92882)	TATCGATNAN	1	-0.002144	1	75	0.0175	186.1	0.0238
Gata2(Zf)/K562-GATA2-ChIP-Seq(GSE18829)	BBCTTATCTS	1	-0.001855	1	85	0.0199	208.5	0.0267
Zac1(Zf)/Neuro2A-Plagl1-ChIP-Seq(GSE75942)	HAWGRGGCCM	1	-0.001222	1	637	0.1489	1297	0.1659
Gata1(Zf)/K562-GATA1-ChIP-Seq(GSE18829)	SAGATAAGRV	1	-0.000933	1	69	0.0161	178.9	0.0229
GATA3(Zf)/iTreg-Gata3-ChIP-Seq(GSE20898)	AGATAASR	1	-0.000805	1	234	0.0547	518	0.0663
CHR(?)/Hela-CellCycle-Expression	SRGTTTCAAA	1	-0.000588	1	66	0.0154	175	0.0224
ZNF652/HepG2-ZNF652.Flag-ChIP-Seq(Encode)	TTAACCCTTTVNKKN	1	-0.000331	1	27	0.0063	88.1	0.0113
Rbpj1(?)/Panc1-Rbpj1-ChIP-Seq(GSE47459)	HTTTCCCASG	1	-0.000274	1	217	0.0507	493.4	0.0631
PRDM9(Zf)/Testis-DMC1-ChIP-Seq(GSE35498)	ADGGYAGYAGCATCT	1	-7.6e-05	1	69	0.0161	191.3	0.0245
Tbr1(T-box)/Cortex-Tbr1-ChIP-Seq(GSE71384)	AAGGTGTKAA	1	-8e-06	1	205	0.0479	494	0.0632
Eomes(T-box)/H9-Eomes-ChIP-Seq(GSE26097)	ATTAACACCT	1	-8e-06	1	373	0.0872	836.5	0.107
LRF(Zf)/Erythroblasts-ZBTB7A-ChIP-Seq(GSE74977)	AAGACCCYYN	1	0	1	179	0.0419	673.3	0.0861
OCT:OCT(POU,Homeobox)/NPC-Brn1-ChIP-Seq(GSE35496)	ATGAATATTCATGAG	1	0	1	0	0	0	0
T1ISRE(IRF)/ThioMac-Ifnb-Expression	ACTTTCGTTTCT	1	0	1	0	0	2.2	0.0003
ZFP3(Zf)/HEK293-ZFP3.GFP-ChIP-Seq(GSE58341)	GGGTTTTGAAGGATGARTAGGAGTT	1	0	1	0	0	0.3	0
ZNF16(Zf)/HEK293-ZNF16.GFP-ChIP-Seq(GSE58341)	MACCTTCYATGGCTCCCTAKTGCCY	1	0	1	0	0	4	0.0005
